# Supplementary material for: Reaching the end of the line: Operational issues with implementing phone-based unannounced pill counts in resource-limited settings
Source: PLoS One. 2017 Oct 19;12(10):e0185549. doi: 10.1371/journal.pone.0185549 (PMC5648117; doi:10.1371/journal.pone.0185549)
Supplement: S3 File — (XLSX) [file pone.0185549.s003.xlsx]

## Sheet: Sheet1
Study ID	Site	Month of Tx	Call completed?	Reason for refusal	Call after hours?
01MC0001	01	Baseline-1	no	participant was not at home
01MC0001	01	Month 1-2	no	call made after hours
01MC0001	01	Month 2-3	no	participant was not at home
01MC0001	01	Month 3-4	no	participant was not at home
01MC0001	01	Month 4-5	yes		yes
01MC0001	01	Month 5-6	no	participant was not at home
01MC0001	01	Month 5-6	no	participant was not at home
01MC0001	01	Month 6-7	no	phone was not available
01MC0002	01	Baseline-1	no	participant did not pick up the phone
01MC0002	01	Baseline-1	no	participant did not pick up the phone
01MC0002	01	Month 1-2	yes
01MC0002	01	Month 2-3	no	participant did not pick up the phone
01MC0002	01	Month 2-3	no	participant did not pick up the phone
01MC0002	01	Month 2-3	no	participant did not pick up the phone
01MC0002	01	Month 3-4	yes
01MC0002	01	Month 3-4	no	participant was not at home
01MC0002	01	Month 3-4	no	participant did not pick up the phone
01MC0002	01	Month 4-5	no	participant did not pick up the phone
01MC0002	01	Month 4-5	no	participant did not pick up the phone
01MC0003	01	Baseline-1	no	participant did not pick up the phone
01MC0003	01	Month 1-2	no	participant was not at home
01MC0003	01	Month 1-2	yes
01MC0003	01	Month 2-3	yes
01MC0003	01	Month 3-4	yes
01MC0003	01	Month 4-5	no	participant was not at home
01MC0003	01	Month 4-5	no	participant was not at home
01MC0003	01	Month 5-6	no	participant was not at home
01MC0003	01	Month 5-6	no	participant did not pick up the phone
01MC0003	01	Month 5-6	no	phone was not available
01MC0005	01	Baseline-1	yes
01MC0005	01	Month 1-2	no	phone was not available
01MC0005	01	Month 1-2	yes
01MC0005	01	Month 2-3	yes
01MC0005	01	Month 3-4	yes
01MC0006	01	Baseline-1	yes
01MC0006	01	Month 1-2	no	participant did not pick up the phone
01MC0006	01	Month 1-2	yes
01MC0006	01	Month 2-3	yes
01MC0006	01	Month 2-3	no	participant did not pick up the phone
01MC0006	01	Month 2-3	no	participant was not at home
01MC0006	01	Month 3-4	no	participant was not at home
01MC0006	01	Month 3-4	yes
01MC0006	01	Month 3-4	no	phone was not available	no
01MC0008	01	Baseline-1	yes
01MC0008	01	Month 1-2	yes
01MC0008	01	Month 2-3	yes
01MC0008	01	Month 3-4	no	participant did not pick up the phone
01MC0008	01	Month 3-4	yes
01MC0008	01	Month 4-5	yes
01MC0009	01	Baseline-1	no	phone was not available
01MC0009	01	Baseline-1	no	phone was not available
01MC0009	01	Baseline-1	no	phone was not available
01MC0009	01	Month 1-2	no	participant did not pick up the phone
01MC0009	01	Month 2-3	no	participant was not at home
01MC0009	01	Month 2-3	no	phone was not available
01MC0009	01	Month 2-3	no	participant did not pick up the phone
01MC0009	01	Month 3-4	no	participant did not pick up the phone
01MC0009	01	Month 3-4	no	phone was not available
01MC0009	01	Month 4-5	no	phone was not available
01MC0009	01	Month 4-5	no	participant did not pick up the phone
01MC0009	01	Month 4-5	no	participant did not pick up the phone
01MC0010	01	Baseline-1	no	participant did not pick up the phone
01MC0010	01	Baseline-1	no	participant was not at home
01MC0010	01	Baseline-1	no	participant was not at home
01MC0010	01	Month 1-2	yes
01MC0010	01	Month 2-3	yes
01MC0010	01	Month 2-3	no	participant did not pick up the phone
01MC0010	01	Month 3-4	no	participant did not pick up the phone
01MC0010	01	Month 3-4	no	participant did not pick up the phone
01MC0010	01	Month 3-4	no	participant did not pick up the phone
01MC0010	01	Month 4-5	no	participant did not pick up the phone
01MC0011	01	Baseline-1	yes
01MC0011	01	Month 1-2	no	participant was not at home
01MC0011	01	Month 1-2	no	participant was not at home
01MC0011	01	Month 2-3	yes		yes
01MC0011	01	Month 2-3	no	participant was not at home
01MC0011	01	Month 3-4	no	participant was not at home
01MC0011	01	Month 3-4	no	participant was not at home
01MC0011	01	Month 3-4	no	participant was not at home
01MC0011	01	Month 4-5	no	participant was not at home
01MC0011	01	Month 4-5	no	phone was not available
01MC0011	01	Month 5-6	no	phone was not available	no
01MC0012	01	Baseline-1	yes
01MC0012	01	Month 1-2	yes
01MC0012	01	Month 2-3	no	phone was not available
01MC0012	01	Month 2-3	yes
01MC0012	01	Month 3-4	yes		yes
01MC0012	01	Month 4-5	yes
01MC0013	01	Baseline-1	yes
01MC0013	01	Month 1-2	no	phone was not available
01MC0013	01	Month 1-2	no	participant did not pick up the phone
01MC0013	01	Month 1-2	no	participant did not pick up the phone
01MC0013	01	Month 2-3	no	phone was not available
01MC0013	01	Month 2-3	no	phone was not available
01MC0013	01	Month 2-3	no	phone was not available
01MC0013	01	Month 3-4	no	participant did not pick up the phone
01MC0013	01	Month 3-4	no	phone was not available
01MC0013	01	Month 3-4	no	participant was not at home
01MC0013	01	Month 4-5	no	participant was not at home
01MC0013	01	Month 5-6	no	participant was not at home
01MC0013	01	Month 7-8	yes
01MC0013	01	Month 8-9	no	phone was not available
01MC0013	01	Month 8-9	no	phone was not available
01MC0013	01	Month 8-9	no	participant did not pick up the phone
01MC0013	01	Month 9-10	no	phone was not available
01MC0013	01	Month 9-10	no	phone was not available	no
01MC0014	01	Baseline-1	no	phone was not available
01MC0015	01	Baseline-1	no	participant was not at home
01MC0015	01	Baseline-1	no	participant asked to be called after hours only
01MC0015	01	Month 1-2	yes		yes
01MC0015	01	Month 1-2	no	phone was not available
01MC0015	01	Month 2-3	no	participant was not at home
01MC0015	01	Month 2-3	no	participant was not at home
01MC0015	01	Month 2-3	no	participant was not at home
01MC0015	01	Month 3-4	no	participant was not at home
01MC0015	01	Month 3-4	no	participant was not at home
01MC0015	01	Month 3-4	no	participant was not at home
01MC0015	01	Month 4-5	no	participant was not at home
01MC0015	01	Month 4-5	no	participant was not at home
01MC0015	01	Month 4-5	no	participant was not at home
01MC0015	01	Month 5-6	no	participant was not at home
01MC0015	01	Month 5-6	no	participant was not at home
01MC0016	01	Baseline-1	no	participant cannot count
01MC0016	01	Baseline-1	no	participant did not pick up the phone
01MC0016	01	Month 2-3	no	participant was not at home
01MC0016	01	Month 2-3	no	participant was not at home
01MC0016	01	Month 3-4	no	participant was not at home
01MC0016	01	Month 3-4	no	participant was not at home
01MC0016	01	Month 4-5	no	participant was not at home
01MC0017	01	Baseline-1	no	participant was not at home
01MC0017	01	Baseline-1	no	participant was not at home
01MC0017	01	Baseline-1	no	participant did not pick up the phone
01MC0017	01	Month 1-2	no	participant was not at home
01MC0017	01	Month 1-2	no	participant was not at home
01MC0017	01	Month 1-2	yes
01MC0017	01	Month 2-3	yes
01MC0017	01	Month 3-4	no	participant was not at home
01MC0017	01	Month 3-4	no	participant was not at home
01MC0017	01	Month 3-4	no	participant was not at home
01MC0017	01	Month 4-5	no	participant was not at home
01MC0017	01	Month 4-5	no	phone was not available
01MC0017	01	Month 4-5	no	phone was not available
01MC0017	01	Month 5-6	no	participant was not at home
01MC0017	01	Month 5-6	no	participant was not at home
01MC0017	01	Month 5-6	no	call was cut off
01MC0018	01	Baseline-1	no	phone was not available
01MC0018	01	Baseline-1	no	participant was not at home
01MC0018	01	Month 1-2	yes
01MC0018	01	Month 2-3	no	participant was not at home
01MC0018	01	Month 2-3	no	participant was not at home
01MC0018	01	Month 2-3	no	participant did not pick up the phone
01MC0018	01	Month 3-4	no	participant did not pick up the phone
01MC0018	01	Month 3-4	no	phone was not available
01MC0018	01	Month 4-5	yes
01MC0018	01	Month 4-5	no	phone was not available
01MC0018	01	Month 4-5	no	phone was not available
01MC0018	01	Month 5-6	no	phone was not available
01MC0019	01	Baseline-1	no	participant was not at home
01MC0019	01	Baseline-1	no	phone was not available
01MC0019	01	Baseline-1	no	participant was not at home
01MC0019	01	Month 1-2	no	participant was not at home
01MC0019	01	Month 1-2	no	participant was not at home
01MC0019	01	Month 1-2	yes
01MC0019	01	Month 2-3	no	phone was not available
01MC0019	01	Month 2-3	no	phone was not available
01MC0019	01	Month 2-3	no	participant was not at home
01MC0019	01	Month 3-4	no	phone was not available
01MC0019	01	Month 3-4	no	participant was not at home
01MC0019	01	Month 3-4	no	phone was not available
01MC0019	01	Month 4-5	no	phone was not available
01MC0019	01	Month 4-5	no	phone was not available
01MC0019	01	Month 4-5	no	phone was not available
01MC0019	01	Month 5-6	no	phone was not available
01MC0020	01	Baseline-1	yes
01MC0020	01	Baseline-1	no	participant was not at home
01MC0020	01	Month 1-2	no	phone was not available
01MC0020	01	Month 2-3	yes
01MC0020	01	Month 2-3	no	phone was not available
01MC0021	01	Baseline-1	no	phone was not available
01MC0021	01	Baseline-1	no	phone was not available
01MC0021	01	Baseline-1	no	phone was not available
01MC0021	01	Month 1-2	no	phone was not available
01MC0021	01	Month 1-2	no	phone was not available
01MC0021	01	Month 1-2	no	phone was not available
01MC0021	01	Month 2-3	no	phone was not available
01MC0021	01	Month 2-3	no	phone was not available
01MC0021	01	Month 2-3	no	phone was not available
01MC0021	01	Month 3-4	no	phone was not available
01MC0021	01	Month 3-4	no	phone was not available
01MC0021	01	Month 3-4	no	phone was not available
01MC0021	01	Month 4-5	no	participant was not at home
01MC0021	01	Month 4-5	yes
01MC0021	01	Month 5-6	yes
01MC0021	01	Month 6-7	no	phone was not available
01MC0022	01	Baseline-1	yes
01MC0022	01	Baseline-1	no	participant was not at home
01MC0022	01	Month 1-2	no	call was cut off
01MC0022	01	Month 1-2	no	participant was not at home
01MC0022	01	Month 2-3	no	participant was not at home
01MC0022	01	Month 2-3	no	participant was not at home
01MC0022	01	Month 3-4	no	phone was not available
01MC0022	01	Month 3-4	no	participant was not at home
01MC0022	01	Month 3-4	no	participant was not at home
01MC0022	01	Month 4-5	no	phone was not available
01MC0022	01	Month 4-5	no	phone was not available
01MC0022	01	Month 4-5	no	phone was not available
01MC0022	01	Month 5-6	no	phone was not available
01MC0022	01	Month 5-6	no	phone was not available
01MC0022	01	Month 5-6	no	phone was not available
01MC0022	01	Month 6-7	no	phone was not available
01MC0022	01	Month 6-7	no	phone was not available
01MC0023	01	Baseline-1	yes
01MC0023	01	Month 1-2	yes
01MC0023	01	Month 2-3	yes
01MC0024	01	Baseline-1	yes
01MC0024	01	Baseline-1	no	phone was not available
01MC0024	01	Baseline-1	no	participant did not pick up the phone
01MC0024	01	Month 1-2	yes
01MC0024	01	Month 2-3	no	phone was not available
01MC0024	01	Month 2-3	yes
01MC0024	01	Month 3-4	yes
01MC0024	01	Month 4-5	no	participant did not pick up the phone
01MC0024	01	Month 4-5	no	participant was not at home
01MC0024	01	Month 4-5	no	Participant was not with the phone
01MC0025	01	Baseline-1	no	phone was not available
01MC0025	01	Baseline-1	no	participant was not at home
01MC0025	01	Baseline-1	no	phone was not available
01MC0025	01	Month 1-2	yes
01MC0025	01	Month 2-3	yes
01MC0025	01	Month 3-4	no	phone was not available
01MC0025	01	Month 3-4	yes
01MC0025	01	Month 3-4	no	participant was not at home
01MC0025	01	Month 4-5	yes
01MC0025	01	Month 4-5	no	participant was not at home
01MC0025	01	Month 4-5	no	participant did not pick up the phone
01MC0025	01	Month 5-6	yes
01MC0026	01	Baseline-1	no	participant was not at home
01MC0026	01	Baseline-1	no	phone was not available
01MC0026	01	Baseline-1	no	participant was not at home
01MC0026	01	Month 1-2	yes
01MC0026	01	Month 2-3	no	participant was not at home
01MC0026	01	Month 2-3	yes
01MC0026	01	Month 3-4	no	phone was not available
01MC0026	01	Month 3-4	no	Participant did not pick up the phone
01MC0026	01	Month 3-4	no	Participant did not pick up the phone
01MC0026	01	Month 4-5	no	phone was not available
01MC0026	01	Month 4-5	no	phone was not available
01MC0026	01	Month 4-5	no	phone was not available
01MC0026	01	Month 5-6	no	phone was not available
01MC0026	01	Month 5-6	no	phone was not available
01MC0026	01	Month 5-6	no	phone was not available
01MC0026	01	Month 6-7	no	phone was not available
01MC0026	01	Month 6-7	no	phone was not available
01MC0026	01	Month 7-8	no	participant was not at home
01MC0027	01	Baseline-1	no	phone was not available
01MC0027	01	Baseline-1	no	phone was not available
01MC0027	01	Month 1-2	no	participant did not pick up the phone
01MC0027	01	Month 1-2	no	phone was not available
01MC0027	01	Month 2-3	no	phone was not available
01MC0027	01	Month 2-3	no	phone was not available
01MC0027	01	Month 3-4	no	participant was not at home
01MC0027	01	Month 3-4	no	phone was not available
01MC0027	01	Month 3-4	no	participant did not pick up the phone
01MC0027	01	Month 4-5	no	phone was not available
01MC0027	01	Month 4-5	no	participant was not at home
01MC0027	01	Month 4-5	no	phone was not available
01MC0028	01	Month 1-2	yes
01MC0028	01	Month 1-2	no	Participant did not pick up the phone
01MC0028	01	Month 2-3	no	phone was not available
01MC0028	01	Month 2-3	no	participant was not at home
01MC0028	01	Month 2-3	no	phone was not available
01MC0028	01	Month 3-4	yes
01MC0028	01	Month 4-5	no	phone was not available
01MC0028	01	Month 4-5	no	phone was not available
01MC0029	01	Baseline-1	no	phone was not available
01MC0029	01	Baseline-1	no	phone was not available
01MC0029	01	Month 1-2	no	participant was not at home
01MC0029	01	Month 1-2	no	Participant did not pick up the phone
01MC0029	01	Month 2-3	no	participant was not at home
01MC0029	01	Month 2-3	no	Participant did not pick up the phone
01MC0029	01	Month 3-4	no	phone was not available
01MC0029	01	Month 3-4	no	phone was not available
01MC0029	01	Month 3-4	no	participant did not pick up the phone
01MC0029	01	Month 4-5	no	phone was not available
01MC0029	01	Month 4-5	no	participant did not pick up the phone
01MC0029	01	Month 4-5	no	participant did not pick up the phone
01MC0029	01	Month 5-6	no	phone was not available
01MC0029	01	Month 5-6	no	phone was not available
01MC0031	01	Month 1-2	no	Participant did not pick up the phone
01MC0031	01	Baseline-1	no	participant was not at home
01MC0031	01	Baseline-1	no	participant was not at home
01MC0031	01	Month 1-2	no	participant was not at home
01MC0031	01	Month 1-2	no	participant was not at home
01MC0031	01	Month 2-3	no	participant was not at home
01MC0031	01	Month 2-3	no	participant was not at home
01MC0031	01	Month 2-3	no	participant was not at home
01MC0031	01	Month 3-4	no	participant was not at home
01MC0031	01	Month 3-4	no	participant was not at home
01MC0031	01	Month 3-4	no	participant was not at home
01MC0031	01	Month 4-5	no	participant was not at home
01MC0031	01	Month 4-5	no	participant was not at home
01MC0031	01	Month 5-6	no	participant was not at home
01MC0031	01	Month 5-6	no	participant was not at home
01MC0031	01	Month 5-6	no	participant was not with the phone
01MC0032	01	Baseline-1	no	Participant did not pick up the phone
01MC0032	01	Baseline-1	no	Participant did not pick up the phone
01MC0032	01	Baseline-1	no	Participant did not pick up the phone
01MC0032	01	Month 1-2	no	Participant did not pick up the phone
01MC0032	01	Month 1-2	no	Participant did not pick up the phone
01MC0032	01	Month 2-3	no	phone was not available
01MC0032	01	Month 2-3	no	participant was not at home
01MC0032	01	Month 2-3	no	participant was not at home
01MC0032	01	Month 3-4	no	phone was not available
01MC0032	01	Month 3-4	no	phone was not available
01MC0032	01	Month 3-4	no	phone was not available
01MC0032	01	Month 5-6	no	phone was not available
01MC0032	01	Month 5-6	no	phone was not available
01MC0032	01	Month 6-7	no	phone was not available
01MC0032	01	Month 6-7	no	phone was not available
01MC0032	01	Month 6-7	no	phone was not available
01MC0032	01	Month 7-8	no	participant does not have a phone	no
01MC0032	01	Month 7-8	no	phone was not available
01MC0032	01	Month 7-8	no	participant does not have a phone	no
01MC0032	01	Month 8-9	no	participant does not have a phone	no
01MC0032	01	Month 8-9	no	participant does not have a phone	no
01MC0032	01	Month 8-9	no	participant does not have a phone	no
01MC0033	01	Baseline-1	no	participant did not pick up the phone
01MC0033	01	Baseline-1	no	participant did not pick up the phone
01MC0033	01	Month 1-2	no	participant did not pick up the phone
01MC0033	01	Month 1-2	no	participant did not pick up the phone
01MC0033	01	Month 1-2	no	participant did not pick up the phone
01MC0033	01	Month 1-2	no	Participant does not have a phone
01MC0033	01	Month 2-3	no	participant was not at home
01MC0033	01	Month 2-3	no	participant did not pick up the phone
01MC0033	01	Month 2-3	no	participant was not at home
01MC0033	01	Month 3-4	no	phone was not available
01MC0033	01	Month 3-4	yes
01MC0033	01	Month 3-4	no	phone was not available
01MC0033	01	Month 3-4	no	phone was not available
01MC0033	01	Month 4-5	no	participant was not at home
01MC0033	01	Month 4-5	no	phone was not available
01MC0033	01	Month 4-5	no	phone was not available
01MC0034	01	Baseline-1	no	Participant did not pick up the phone
01MC0034	01	Baseline-1	no	Participant did not pick up the phone
01MC0034	01	Month 1-2	yes
01MC0034	01	Month 1-2	no	Participant did not pick up the phone
01MC0034	01	Month 2-3	no	phone was not available
01MC0034	01	Month 2-3	yes
01MC0034	01	Month 2-3	no	phone was not available
01MC0034	01	Month 3-4	yes
01MC0034	01	Month 4-5	yes
01MC0034	01	Month 4-5	no	participant was not at home
01MC0034	01	Month 4-5	no	participant was not at home
01MC0034	01	Month 5-6	no	participant was not at home
01MC0034	01	Month 5-6	no	participant was not at home
01MC0034	01	Month 6-7	no	participant was not at home
01MC0034	01	Month 6-7	no	participant was not at home
01MC0034	01	Month 6-7	no	participant was not at home
01MC0035	01	Baseline-1	no	participant was not at home
01MC0035	01	Baseline-1	no	phone was not available
01MC0035	01	Baseline-1	no	participant did not pick up the phone
01MC0035	01	Month 1-2	no	phone was not available
01MC0035	01	Month 1-2	no	phone was not available
01MC0035	01	Month 2-3	no	phone was not available
01MC0035	01	Month 2-3	no	phone was not available
01MC0035	01	Month 3-4	no	phone was not available
01MC0035	01	Month 3-4	no	participant did not pick up the phone
01MC0035	01	Month 3-4	no	participant did not pick up the phone
01MC0035	01	Month 4-5	no	phone was not available	no
01MC0035	01	Month 4-5	no	phone was not available
01MC0035	01	Month 4-5	no	phone was not available
01MC0035	01	Month 4-5	no	participant was not at home	no
01MC0035	01	Month 5-6	no	phone was not available	no
01MC0035	01	Month 5-6	no	phone was not available	no
01MC0035	01	Month 5-6	no	phone was not available	no
01MC0035	01	Month 5-6	no	phone was not available	no
01MC0036	01	Baseline-1	no	phone was not available
01MC0036	01	Baseline-1	no	participant did not pick up the phone
01MC0036	01	Baseline-1	no	phone was not available
01MC0036	01	Month 1-2	no	phone was not available
01MC0036	01	Month 1-2	no	phone was not available
01MC0036	01	Month 2-3	no	phone was not available
01MC0036	01	Month 2-3	no	participant did not pick up the phone
01MC0036	01	Month 2-3	no	participant did not pick up the phone
01MC0036	01	Month 3-4	no	phone was not available
01MC0036	01	Month 3-4	no	phone was not available
01MC0036	01	Month 3-4	no	participant did not pick up the phone
01MC0036	01	Month 4-5	no	phone was not available	no
01MC0036	01	Month 4-5	no	phone was not available
01MC0036	01	Month 4-5	no	phone was not available
01MC0037	01	Baseline-1	no	phone was not available
01MC0037	01	Baseline-1	no	participant was not at home
01MC0037	01	Month 1-2	no	participant was not at home
01MC0037	01	Month 1-2	no	participant was not at home
01MC0037	01	Month 2-3	no	participant was not at home
01MC0037	01	Month 2-3	no	participant was not at home
01MC0037	01	Month 2-3	no	participant was not at home
01MC0037	01	Month 3-4	no	phone was not available
01MC0037	01	Month 3-4	no	participant was not at home	no
01MC0037	01	Month 3-4	no	phone was not available
01MC0037	01	Month 3-4	no	phone was not available
01MC0037	01	Month 3-4	no	participant was not at home	no
01MC0037	01	Month 4-5	no	participant was not at home	no
01MC0037	01	Month 4-5	no	phone was not available	no
01MC0037	01	Month 4-5	no	phone was not available	no
01MC0037	01	Month 4-5	no	phone was not available	no
01MC0037	01	Month 4-5	no	phone was not available	no
01MC0037	01	Month 5-6	no	participant was not at home	no
01MC0037	01	Month 5-6	no	Participant was away from the pills	no
01MC0038	01	Baseline-1	no	phone was not available
01MC0038	01	Baseline-1	no	phone was not available
01MC0038	01	Month 1-2	no	phone was not available
01MC0038	01	Month 1-2	no	phone was not available
01MC0038	01	Month 2-3	no	phone was not available
01MC0038	01	Month 2-3	no	phone was not available
01MC0038	01	Month 2-3	no	phone was not available
01MC0038	01	Month 3-4	no	phone was not available
01MC0038	01	Month 3-4	no	phone was not available
01MC0038	01	Month 3-4	no	phone was not available
01MC0038	01	Month 3-4	yes		no
01MC0038	01	Month 4-5	no	phone was not available	no
01MC0038	01	Month 4-5	no	participant was not at home	no
01MC0038	01	Month 4-5	no	phone was not available	no
01MC0038	01	Month 4-5	no	phone was not available	no
01MC0038	01	Month 5-6	no	phone was not available	no
01MC0039	01	Baseline-1	no	participant did not pick up the phone
01MC0039	01	Baseline-1	yes
01MC0039	01	Month 1-2	yes
01MC0039	01	Month 2-3	yes		no
01MC0039	01	Month 2-3	no	participant did not pick up the phone
01MC0039	01	Month 3-4	yes		no
01MC0039	01	Month 4-5	yes		no
01MC0041	01	Baseline-1	no	phone was not available
01MC0041	01	Baseline-1	no	phone was not available
01MC0041	01	Baseline-1	no	phone was not available
01MC0041	01	Month 1-2	yes		no
01MC0041	01	Month 2-3	no	participant was not at home	no
01MC0041	01	Month 2-3	no	participant was not at home	no
01MC0041	01	Month 2-3	no	participant did not pick up the phone	no
01MC0041	01	Month 2-3	no	participant did not pick up the phone	no
01MC0041	01	Month 3-4	no	participant was not at home	no
01MC0041	01	Month 3-4	no	phone was not available	no
01MC0041	01	Month 3-4	no	participant was not at home	no
01MC0041	01	Month 3-4	yes		no
01MC0041	01	Month 4-5	yes		no
01MC0041	01	Month 5-6	yes		no
01MC0042	01	Baseline-1	no	participant was not at home
01MC0042	01	Baseline-1	no	participant did not pick up the phone
01MC0042	01	Baseline-1	no	participant was not at home
01MC0042	01	Month 1-2	no	participant was not at home
01MC0042	01	Month 1-2	no	participant was not at home
01MC0042	01	Month 1-2	no	participant was not at home
01MC0042	01	Month 1-2	no	participant was not at home
01MC0042	01	Month 2-3	no	participant was not at home	no
01MC0042	01	Month 2-3	no	participant did not pick up the phone	no
01MC0042	01	Month 2-3	no	participant did not pick up the phone	no
01MC0042	01	Month 2-3	no	participant did not pick up the phone	no
01MC0042	01	Month 2-3	no	participant did not pick up the phone	no
01MC0042	01	Month 3-4	no	phone was not available	no
01MC0042	01	Month 3-4	no	participant was not at home	no
01MC0042	01	Month 3-4	no	participant was not at home	no
01MC0042	01	Month 3-4	no	participant was not at home	no
01MC0042	01	Month 3-4	no	participant was not at home	no
01MC0042	01	Month 4-5	no	participant was not at home	no
01MC0042	01	Month 4-5	no	phone was not available	yes
01MC0042	01	Month 5-6	yes		yes
01MC0042	01	Month 5-6	no	phone was not available	no
01MC0042	01	Month 6-7	yes		no
01MC0042	01	Month 6-7	no	phone was not available	no
01MC0044	01	Baseline-1	yes		no
01MC0044	01	Month 1-2	yes		no
01MC0044	01	Month 2-3	no	Participant was away from the pills	no
01MC0044	01	Month 2-3	yes		no
01MC0044	01	Month 3-4	no	participant was not at home	no
01MC0044	01	Month 3-4	no	participant did not pick up the phone	no
01MC0044	01	Month 4-5	yes		no
01MC0044	01	Month 5-6	yes		no
01MC0045	01	Baseline-1	no	phone was not available	no
01MC0045	01	Baseline-1	no	participant did not pick up the phone	no
01MC0045	01	Baseline-1	yes		no
01MC0045	01	Month 2-3	yes		no
01MC0045	01	Month 3-4	yes		no
01MC0045	01	Month 4-5	yes		no
01MC0045	01	Month 5-6	no	participant was not at home	no
01MC0047	01	Baseline-1	yes		no
01MC0047	01	Baseline-1	no	participant was not at home	no
01MC0047	01	Month 1-2	yes		no
01MC0047	01	Month 2-3	yes		no
01MC0047	01	Month 2-3	no	participant was not at home	no
01MC0047	01	Month 2-3	no	participant was not at home	no
01MC0047	01	Month 3-4	yes		no
01MC0047	01	Month 4-5	no	phone was not available	no
01MC0047	01	Month 4-5	no	phone was not available	no
01MC0047	01	Month 4-5	no	Call was cut off	no
01MC0047	01	Month 4-5	no	phone was not available	no
01MC0048	01	Month 1-2	no	phone was not available	no
01MC0048	01	Month 1-2	no	phone was not available	no
01MC0048	01	Month 2-3	no	phone was not available	no
01MC0048	01	Month 2-3	no	phone was not available	no
01MC0048	01	Month 2-3	no	Participant was away from the pills	no
01MC0048	01	Month 2-3	no	phone was not available	yes
01MC0048	01	Month 3-4	no	phone was not available	no
01MC0048	01	Month 3-4	no	phone was not available	no
01MC0048	01	Month 4-5	no	phone was not available	no
01MC0048	01	Month 4-5	no	phone was not available	no
01MC0048	01	Month 4-5	no	participant did not pick up the phone	no
01MC0048	01	Month 5-6	no	phone was not available	no
01MC0049	01	Baseline-1	no	participant was not at home	no
01MC0049	01	Baseline-1	yes		no
01MC0049	01	Baseline-1	no	participant was not at home	no
01MC0049	01	Month 1-2	no	participant was not at home	no
01MC0049	01	Month 1-2	no	participant was not at home	no
01MC0049	01	Month 2-3	no	participant was not at home	no
01MC0050	01	Baseline-1	no	participant was not at home	no
01MC0050	01	Baseline-1	yes		no
01MC0050	01	Month 1-2	yes		no
01MC0050	01	Month 2-3	no	participant was not at home	no
01MC0050	01	Month 2-3	no	participant was not at home	no
01MC0050	01	Month 2-3	yes		no
01MC0050	01	Month 3-4	no	participant was not at home	no
01MC0050	01	Month 3-4	no	participant was not at home	no
01MC0050	01	Month 3-4	no	participant was not at home	no
01MC0050	01	Month 4-5	no	participant did not pick up the phone	no
01MC0050	01	Month 4-5	no	participant was not at home	no
01MC0050	01	Month 4-5	no	participant was not at home	no
01MC0050	01	Month 5-6	no	participant was not at home	no
01MC0050	01	Month 5-6	no	participant was not at home	no
01MC0050	01	Month 5-6	no	participant was not at home	no
01MC0050	01	Month 5-6	no	participant was not at home	no
01MC0051	01	Baseline-1	no	participant did not pick up the phone	no
01MC0051	01	Baseline-1	yes		no
01MC0051	01	Month 1-2	no	participant was not at home	no
01MC0051	01	Month 1-2	yes		no
01MC0051	01	Month 2-3	no	participant was not at home	no
01MC0051	01	Month 2-3	no	phone was not available	no
01MC0051	01	Month 2-3	no	participant was not at home	no
01MC0051	01	Month 3-4	no	Participant was away from the pills	no
01MC0051	01	Month 3-4	no	participant did not pick up the phone	no
01MC0051	01	Month 3-4	no	participant was not at home	no
01MC0051	01	Month 3-4	no	participant was not at home	no
01MC0051	01	Month 3-4	yes		no
01MC0051	01	Month 4-5	yes		no
01MC0051	01	Month 4-5	no	participant did not pick up the phone	no
01MC0051	01	Month 4-5	no	phone was not available	no
01MC0051	01	Month 5-6	no	phone was not available	no
01MC0052	01	Baseline-1	yes		no
01MC0052	01	Month 1-2	yes		no
01MC0052	01	Month 2-3	no	participant was not at home	no
01MC0052	01	Month 2-3	no	participant was not at home	no
01MC0052	01	Month 2-3	no	participant was not at home	no
01MC0052	01	Month 2-3	no	participant was not at home	no
01MC0052	01	Month 3-4	no	phone was not available	no
01MC0052	01	Month 3-4	yes		no
01MC0052	01	Month 3-4	no	phone was not available	no
01MC0052	01	Month 3-4	no	participant did not pick up the phone	no
01MC0052	01	Month 3-4	no	participant did not pick up the phone	no
01MC0052	01	Month 4-5	no	participant was not at home	no
01MC0052	01	Month 4-5	no	participant did not pick up the phone	no
01MC0052	01	Month 4-5	no	phone was not available	no
01MC0052	01	Month 5-6	no	phone was not available	no
01MC0052	01	Month 5-6	no	phone was not available	no
01MC0053	01	Month 1-2	yes		no
01MC0053	01	Month 2-3	no	participant does not have a phone	no
01MC0053	01	Month 2-3	no	Participant was away from the pills	no
01MC0053	01	Month 2-3	yes		no
01MC0053	01	Month 3-4	no	participant did not pick up the phone	no
01MC0053	01	Month 3-4	yes		no
01MC0053	01	Month 5-6	no	participant did not pick up the phone	no
01MC0053	01	Month 5-6	no	participant did not pick up the phone	no
01MC0053	01	Month 5-6	no	participant did not pick up the phone	no
01MC0054	01	Month 1-2	no	participant was not at home	no
01MC0054	01	Month 2-3	no	participant does not have a phone	no
01MC0054	01	Month 2-3	no	participant does not have a phone	no
01MC0054	01	Month 3-4	no	participant does not have a phone	no
01MC0054	01	Month 3-4	no	participant does not have a phone	no
01MC0055	01	Month 1-2	no	participant did not pick up the phone	no
01MC0055	01	Month 2-3	no	participant did not pick up the phone	no
01MC0055	01	Month 2-3	no	participant was not at home	no
01MC0055	01	Month 2-3	no	phone was not available	no
01MC0055	01	Month 3-4	no	participant was not at home	no
01MC0055	01	Month 3-4	no	participant did not pick up the phone	no
01MC0055	01	Month 3-4	no	participant was not at home	no
01MC0055	01	Month 5-6	no	participant was not at home	no
01MC0055	01	Month 5-6	no	participant was not at home	no
01MC0056	01	Month 1-2	no	participant was not at home	no
01MC0056	01	Month 1-2	no	phone was not available	no
01MC0056	01	Month 1-2	no	participant was not at home	no
01MC0056	01	Month 1-2	no	phone was not available	no
01MC0056	01	Month 2-3	no	phone was not available	no
01MC0056	01	Month 2-3	no	participant was not at home	no
01MC0056	01	Month 2-3	no	participant was not at home	no
01MC0056	01	Month 2-3	no	participant was not at home	no
01MC0056	01	Month 4-5	no	participant was not at home	no
01MC0056	01	Month 5-6	no	participant was not at home	no
01MC0056	01	Month 6-7	no	participant was not at home	no
01MC0056	01	Month 6-7	no	participant was not at home	no
01MC0056	01	Month 6-7	no	Participant was not at home	no
01MC0057	01	Baseline-1	yes		no
01MC0057	01	Month 1-2	no	participant was not at home	no
01MC0057	01	Month 1-2	no	participant was not at home	no
01MC0057	01	Month 5-6	no	participant was not at home	no
01MC0057	01	Month 5-6	no	participant was not at home	no
01MC0058	01	Baseline-1	yes		no
01MC0058	01	Month 1-2	yes		no
01MC0058	01	Month 3-4	no	phone was not available	no
01MC0058	01	Month 3-4	no	participant was not at home	no
01MC0058	01	Month 3-4	no	participant was not at home	no
01MC0058	01	Month 5-6	no	phone was not available	no
02MC0003	02	Month 2-3	no	participant did not pick up the phone
02MC0003	02	Month 2-3	no	participant did not pick up the phone
02MC0003	02	Month 3-4	yes
02MC0003	02	Month 3-4	no	participant was not at home
02MC0004	02	Month 1-2	no	participant did not pick up the phone
02MC0004	02	Month 3-4	yes		yes
02MC0004	02	Month 3-4	no	phone was not available
02MC0004	02	Month 4-5	yes
02MC0005	02	Baseline-1	no	phone was not available
02MC0005	02	Baseline-1	yes
02MC0005	02	Month 2-3	no	phone was not available
02MC0005	02	Month 2-3	no	participant was not at home
02MC0005	02	Month 2-3	no	participant was not at home
02MC0005	02	Month 3-4	yes
02MC0005	02	Month 3-4	no	participant was not at home
02MC0005	02	Month 3-4	no	call was cut off
02MC0005	02	Month 4-5	no	phone was not available	yes
02MC0005	02	Month 4-5	no	phone was not available	yes
02MC0006	02	Baseline-1	no	phone was not available
02MC0006	02	Month 2-3	no	phone was not available
02MC0006	02	Month 2-3	no	participant was not at home
02MC0006	02	Month 2-3	no	participant was not at home
02MC0006	02	Month 3-4	no	phone was not available
02MC0006	02	Month 3-4	no	phone was not available
02MC0006	02	Month 3-4	no	call was cut off
02MC0006	02	Month 4-5	no	phone was not available
02MC0007	02	Baseline-1	no	participant was not at home
02MC0007	02	Baseline-1	yes
02MC0007	02	Month 1-2	yes		yes
02MC0007	02	Month 2-3	yes		yes
02MC0007	02	Month 3-4	no	participant was not at home
02MC0007	02	Month 3-4	no	participant was not at home
02MC0007	02	Month 3-4	no	participant was not at home
02MC0007	02	Month 4-5	no	participant was not at home
02MC0007	02	Month 4-5	no	participant was not at home
02MC0008	02	Month 1-2	yes		yes
02MC0008	02	Month 1-2	no	participant was not at home
02MC0008	02	Month 2-3	no	participant was not at home
02MC0008	02	Month 3-4	no	participant was not at home
02MC0008	02	Month 5-6	no	phone was not available
02MC0009	02	Month 1-2	no	participant did not pick up the phone
02MC0009	02	Month 1-2	no	call was cut off
02MC0009	02	Month 1-2	no	participant did not pick up the phone
02MC0009	02	Month 2-3	no	participant was not with the phone
02MC0009	02	Month 2-3	no	participant was not with the phone
02MC0009	02	Month 3-4	no	phone was not available
02MC0010	02	Month 1-2	yes
02MC0010	02	Month 2-3	yes		yes
02MC0010	02	Month 2-3	no	participant was not at home
02MC0010	02	Month 3-4	yes		yes
02MC0010	02	Month 4-5	yes
02MC0011	02	Month 1-2	yes		yes
02MC0011	02	Month 2-3	yes		yes
02MC0011	02	Month 2-3	no	phone was not available	yes
02MC0011	02	Month 5-6	no	phone was not available
02MC0012	02	Month 1-2	no	phone was not available
02MC0012	02	Month 1-2	no	phone was not available
02MC0012	02	Month 1-2	no	participant was not at home
02MC0012	02	Month 2-3	no	phone was not available
02MC0012	02	Month 2-3	no	phone was not available
02MC0012	02	Month 2-3	no	phone was not available
02MC0012	02	Month 3-4	no	participant was not at home
02MC0012	02	Month 4-5	yes
02MC0012	02	Month 5-6	yes
02MC0013	02	Baseline-1	yes
02MC0013	02	Baseline-1	no	participant did not pick up the phone
02MC0013	02	Month 1-2	no	phone was not available
02MC0013	02	Month 1-2	yes
02MC0013	02	Month 3-4	no	phone was not available
02MC0013	02	Month 3-4	yes
02MC0013	02	Month 4-5	yes
02MC0013	02	Month 5-6	no	Participant was away from the pills	no
02MC0014	02	Baseline-1	no	phone was not available
02MC0014	02	Baseline-1	no	phone was not available
02MC0014	02	Baseline-1	no	phone was not available
02MC0014	02	Month 1-2	no	phone was not available
02MC0014	02	Month 1-2	yes
02MC0014	02	Month 3-4	no	phone was not available
02MC0014	02	Month 4-5	no	phone was not available
02MC0014	02	Month 4-5	no	phone was not available
02MC0014	02	Month 5-6	no	phone was not available
02MC0014	02	Month 5-6	no	phone was not available
02MC0014	02	Month 5-6	no	phone was not available
02MC0015	02	Baseline-1	yes		yes
02MC0015	02	Month 1-2	no	participant was not with the phone
02MC0015	02	Month 1-2	no	participant was not with the phone
02MC0015	02	Month 2-3	no	participant was not with the phone
02MC0015	02	Month 3-4	no	participant was not with the phone
02MC0015	02	Month 3-4	no	participant was not at home
02MC0015	02	Month 4-5	yes
02MC0016	02	Baseline-1	no	participant was not at home
02MC0016	02	Baseline-1	no	participant was not at home
02MC0016	02	Month 1-2	no	participant was not at home
02MC0016	02	Month 2-3	no	participant did not pick up the phone
02MC0016	02	Month 3-4	yes
02MC0016	02	Month 4-5	yes
02MC0016	02	Month 4-5	no	phone was not available
02MC0016	02	Month 5-6	no	participant did not pick up the phone
02MC0016	02	Month 5-6	no	Participant was not at home
02MC0016	02	Month 5-6	no	participant was not at home
02MC0016	02	Month 5-6	no	phone was not available
02MC0017	02	Month 1-2	yes
02MC0017	02	Month 2-3	no	participant was not with the phone
02MC0017	02	Month 3-4	no	phone was not available
02MC0017	02	Month 3-4	no	participant was not with the phone
02MC0017	02	Month 4-5	no	Participant was not with the phone
02MC0017	02	Month 4-5	no	participant was not with the phone
02MC0017	02	Month 4-5	no	phone was not available
02MC0017	02	Month 4-5	no	participant was not at home
02MC0017	02	Month 4-5	no	Participant was not with the phone
02MC0017	02	Month 5-6	no	Participant was away from the pills
02MC0018	02	Month 2-3	no	phone was not available
02MC0018	02	Month 2-3	yes
02MC0018	02	Month 2-3	yes
02MC0018	02	Month 3-4	no	phone was not available
02MC0018	02	Month 3-4	yes
02MC0020	02	Baseline-1	no	phone was not available
02MC0020	02	Baseline-1	no	phone was not available
02MC0020	02	Baseline-1	yes
02MC0020	02	Month 1-2	no	phone was not available
02MC0020	02	Month 1-2	no	phone was not available
02MC0020	02	Month 2-3	no	phone was not available
02MC0020	02	Month 2-3	no	phone was not available
02MC0020	02	Month 3-4	no	participant was not at home
02MC0020	02	Month 3-4	no	phone was not available
02MC0020	02	Month 3-4	no	Participant was not with the phone
02MC0020	02	Month 3-4	no	participant was not at home
02MC0021	02	Baseline-1	no	participant was not at home
02MC0021	02	Month 1-2	no	participant was not at home
02MC0022	02	Month 1-2	no	participant did not pick up the phone
02MC0022	02	Month 2-3	no	participant was not at home
02MC0022	02	Month 2-3	no	participant was not at home
02MC0022	02	Month 2-3	no	participant was not at home
02MC0022	02	Month 3-4	no	participant was not at home
02MC0022	02	Month 3-4	no	participant was not at home
02MC0022	02	Month 3-4	no	participant was not at home
02MC0022	02	Month 4-5	no	participant was not at home
02MC0022	02	Month 4-5	no	participant was not at home
02MC0022	02	Month 4-5	no	participant was not at home
02MC0023	02	Baseline-1	no	phone was not available
02MC0023	02	Month 1-2	no	phone was not available
02MC0023	02	Month 1-2	no	participant was not with the phone
02MC0023	02	Month 1-2	no	phone was not available
02MC0023	02	Month 2-3	no	phone was not available
02MC0023	02	Month 2-3	no	phone was not available
02MC0023	02	Month 2-3	no	phone was not available
02MC0023	02	Month 3-4	no	phone was not available
02MC0023	02	Month 3-4	no	phone was not available
02MC0023	02	Month 4-5	no	phone was not available
02MC0023	02	Month 4-5	no	phone was not available
02MC0023	02	Month 4-5	no	phone was not available
02MC0024	02	Baseline-1	yes
02MC0024	02	Month 1-2	no	phone was not available
02MC0024	02	Month 1-2	no	participant did not pick up the phone
02MC0024	02	Month 2-3	no	phone was not available
02MC0024	02	Month 2-3	no	phone was not available
02MC0024	02	Month 2-3	yes
02MC0024	02	Month 3-4	no	phone was not available
02MC0024	02	Month 3-4	yes
02MC0024	02	Month 4-5	no	participant was not at home
02MC0024	02	Month 5-6	yes
02MC0025	02	Baseline-1	no	phone was not available
02MC0025	02	Month 2-3	yes
02MC0025	02	Month 2-3	no	participant was not at home
02MC0025	02	Month 1-2	no	phone was not available
02MC0025	02	Month 1-2	no	phone was not available
02MC0025	02	Month 3-4	no	phone was not available
02MC0025	02	Month 3-4	no	phone was not available
02MC0025	02	Month 4-5	yes
02MC0025	02	Month 5-6	no	participant did not pick up the phone
02MC0025	02	Month 5-6	no	participant was not at home
02MC0025	02	Month 5-6	yes
02MC0025	02	Month 6-7	yes
02MC0026	02	Month 1-2	no	participant did not pick up the phone
02MC0026	02	Month 2-3	no	phone was not available
02MC0026	02	Month 2-3	no	phone was not available
02MC0026	02	Month 2-3	no	phone was not available
02MC0026	02	Month 3-4	no	participant was not with the phone
02MC0026	02	Month 3-4	no	phone was not available
02MC0027	02	Baseline-1	no	participant was not at home
02MC0027	02	Baseline-1	no	participant was not at home
02MC0027	02	Month 1-2	no	participant was not at home
02MC0027	02	Month 1-2	yes
02MC0027	02	Month 2-3	yes
02MC0027	02	Month 3-4	yes
02MC0027	02	Month 4-5	yes
02MC0027	02	Month 5-6	yes
02MC0028	02	Month 1-2	no	phone was not available
02MC0028	02	Month 2-3	no	phone was not available
02MC0028	02	Month 2-3	no	phone was not available
02MC0028	02	Month 3-4	no	participant was not at home
02MC0028	02	Month 3-4	no	phone was not available
02MC0028	02	Month 4-5	no	phone was not available
02MC0028	02	Month 4-5	no	participant was not at home
02MC0028	02	Month 4-5	no	participant was not at home
02MC0029	02	Baseline-1	no	phone was not available
02MC0029	02	Month 1-2	no	participant was not at home
02MC0029	02	Month 1-2	no	participant was not at home
02MC0029	02	Month 1-2	no	phone was not available
02MC0029	02	Month 3-4	no	participant was not at home
02MC0029	02	Month 3-4	no	phone was not available
02MC0029	02	Month 5-6	no	phone was not available
02MC0029	02	Month 6-7	no	Participant was away from the pills	no
02MC0029	02	Month 6-7	no	phone was not available	no
02MC0029	02	Month 6-7	no	phone was not available	no
02MC0030	02	Baseline-1	no	participant was not at home
02MC0030	02	Month 1-2	yes
02MC0030	02	Month 2-3	yes
02MC0030	02	Month 3-4	no	phone was not available
02MC0030	02	Month 3-4	no	participant was not at home
02MC0030	02	Month 3-4	no	phone was not available
02MC0030	02	Month 4-5	no	participant was not at home
02MC0030	02	Month 4-5	no	participant was not at home
02MC0030	02	Month 4-5	no	participant was not at home
02MC0031	02	Baseline-1	no	phone was not available
02MC0031	02	Baseline-1	no	participant was not at home
02MC0031	02	Baseline-1	no	phone was not available
02MC0031	02	Month 1-2	no	phone was not available
02MC0031	02	Month 1-2	no	phone was not available
02MC0031	02	Month 1-2	no	phone was not available
02MC0031	02	Month 2-3	no	phone was not available
02MC0031	02	Month 2-3	no	phone was not available
02MC0031	02	Month 2-3	no	phone was not available
02MC0031	02	Month 3-4	no	phone was not available
02MC0031	02	Month 3-4	no	phone was not available
02MC0031	02	Month 4-5	no	phone was not available
02MC0031	02	Month 4-5	no	phone was not available
02MC0031	02	Month 4-5	no	phone was not available
02MC0032	02	Baseline-1	no	phone was not available
02MC0032	02	Baseline-1	no	phone was not available
02MC0032	02	Month 1-2	no	phone was not available
02MC0032	02	Month 1-2	no	phone was not available
02MC0032	02	Month 1-2	no	phone was not available
02MC0032	02	Month 1-2	no	phone was not available
02MC0032	02	Month 2-3	no	phone was not available
02MC0032	02	Month 2-3	no	participant did not pick up the phone
02MC0032	02	Month 3-4	no	phone was not available
02MC0032	02	Month 4-5	no	participant did not pick up the phone
02MC0032	02	Month 5-6	no	phone was not available	no
02MC0033	02	Baseline-1	yes
02MC0033	02	Month 1-2	no	participant did not pick up the phone
02MC0033	02	Month 1-2	no	phone was not available
02MC0033	02	Month 1-2	no	phone was not available
02MC0033	02	Month 2-3	no	phone was not available
02MC0033	02	Month 2-3	no	phone was not available
02MC0033	02	Month 2-3	no	phone was not available
02MC0033	02	Month 3-4	no	phone was not available	no
02MC0033	02	Month 3-4	no	phone was not available	no
02MC0033	02	Month 3-4	yes		no
02MC0033	02	Month 3-4	no	phone was not available	no
02MC0033	02	Month 4-5	no	phone was not available	no
02MC0033	02	Month 4-5	no	phone was not available	no
02MC0033	02	Month 4-5	no	phone was not available	no
02MC0033	02	Month 5-6	no	phone was not available	no
02MC0034	02	Baseline-1	no	participant did not pick up the phone
02MC0034	02	Baseline-1	yes
02MC0034	02	Month 1-2	yes
02MC0034	02	Month 1-2	no	participant was not at home
02MC0034	02	Month 1-2	no	participant did not pick up the phone
02MC0034	02	Month 2-3	yes
02MC0034	02	Month 3-4	yes
02MC0034	02	Month 4-5	yes		no
02MC0035	02	Baseline-1	no	participant was not with the phone
02MC0035	02	Baseline-1	no	participant was not at home
02MC0035	02	Baseline-1	no	participant was not at home
02MC0035	02	Baseline-1	no	participant was not at home
02MC0035	02	Month 1-2	no	phone was not available
02MC0035	02	Month 1-2	no	phone was not available
02MC0036	02	Baseline-1	no	participant was not at home
02MC0036	02	Month 1-2	yes
02MC0036	02	Month 2-3	yes
02MC0036	02	Month 3-4	yes		no
02MC0036	02	Month 3-4	no	participant was not at home	no
02MC0036	02	Month 3-4	no	phone was not available
02MC0036	02	Month 4-5	no	Participant was away from the pills	no
02MC0036	02	Month 5-6	yes		no
02MC0037	02	Baseline-1	no	phone was not available
02MC0037	02	Baseline-1	no	phone was not available
02MC0037	02	Baseline-1	no	phone was not available
02MC0039	02	Baseline-1	yes
02MC0039	02	Month 1-2	no	phone was not available
02MC0039	02	Month 1-2	no	phone was not available
02MC0040	02	Baseline-1	yes
02MC0041	02	Baseline-1	no	participant was not at home
02MC0041	02	Baseline-1	no	participant did not pick up the phone
02MC0041	02	Baseline-1	no	participant was not at home
02MC0041	02	Month 1-2	yes		no
02MC0041	02	Month 2-3	no	participant did not pick up the phone	no
02MC0041	02	Month 2-3	no	participant was not at home
02MC0041	02	Month 2-3	no	participant was not at home
02MC0041	02	Month 2-3	no	participant was not at home
02MC0041	02	Month 3-4	no	phone was not available	no
02MC0041	02	Month 3-4	no	participant did not pick up the phone	no
02MC0041	02	Month 4-5	no	phone was not available	no
02MC0041	02	Month 4-5	no	participant did not pick up the phone	no
02MC0041	02	Month 5-6	no	Participant was away from the pills	no
02MC0041	02	Month 5-6	no	participant was not at home	no
02MC0041	02	Month 5-6	yes		no
02MC0042	02	Baseline-1	no	phone was not available
02MC0042	02	Baseline-1	no	participant did not pick up the phone
02MC0042	02	Baseline-1	no	participant was not at home
02MC0042	02	Baseline-1	no	phone was not available
02MC0042	02	Month 1-2	no	phone was not available
02MC0042	02	Month 1-2	no	phone was not available
02MC0042	02	Month 2-3	no	phone was not available	no
02MC0042	02	Month 2-3	no	phone was not available	no
02MC0042	02	Month 3-4	no	phone was not available	no
02MC0042	02	Month 3-4	no	phone was not available	no
02MC0042	02	Month 3-4	no	phone was not available	no
02MC0042	02	Month 4-5	no	phone was not available	no
02MC0042	02	Month 4-5	no	phone was not available	no
02MC0042	02	Month 5-6	no	phone was not available	no
02MC0043	02	Baseline-1	no	phone was not available
02MC0043	02	Baseline-1	no	phone was not available
02MC0043	02	Baseline-1	no	phone was not available
02MC0043	02	Month 1-2	no	phone was not available
02MC0043	02	Month 1-2	no	phone was not available
02MC0044	02	Baseline-1	no	participant did not pick up the phone
02MC0044	02	Baseline-1	no	participant did not pick up the phone
02MC0044	02	Month 3-4	yes		no
02MC0044	02	Month 5-6	no	phone was not available	no
02MC0044	02	Month 5-6	no	phone was not available	no
02MC0044	02	Month 5-6	no	phone was not available	no
02MC0045	02	Baseline-1	yes
02MC0045	02	Baseline-1	no	phone was not available
02MC0045	02	Month 1-2	yes
02MC0045	02	Month 1-2	no	participant did not pick up the phone
02MC0045	02	Month 2-3	no	Participant was away from the pills	no
02MC0045	02	Month 2-3	no	phone was not available	no
02MC0045	02	Month 3-4	no	Participant was away from the pills	no
02MC0045	02	Month 3-4	no	phone was not available	no
02MC0045	02	Month 3-4	no	Participant was away from the pills	no
02MC0045	02	Month 4-5	yes		no
02MC0045	02	Month 4-5	no	phone was not available	no
02MC0045	02	Month 4-5	no	participant was not at home	no
02MC0045	02	Month 4-5	no	phone was not available	no
02MC0045	02	Month 5-6	no	participant was not at home	no
02MC0045	02	Month 6-7	no	phone was not available	no
02MC0046	02	Baseline-1	yes
02MC0046	02	Baseline-1	no	phone was not available
02MC0046	02	Month 1-2	yes		no
02MC0046	02	Month 2-3	yes		no
02MC0046	02	Month 3-4	no	participant did not pick up the phone	no
02MC0046	02	Month 3-4	yes		no
02MC0046	02	Month 4-5	yes		no
02MC0046	02	Month 4-5	no	Participant was away from the pills	no
02MC0047	02	Baseline-1	no	phone was not available	no
02MC0047	02	Month 1-2	no	phone was not available	no
02MC0047	02	Month 2-3	no	participant did not pick up the phone	no
02MC0047	02	Month 1-2	no	phone was not available	no
02MC0047	02	Month 2-3	yes		no
02MC0047	02	Month 3-4	no	participant was not at home	no
02MC0047	02	Month 3-4	no	participant was not at home	no
02MC0047	02	Month 4-5	no	participant did not pick up the phone	no
02MC0047	02	Month 4-5	no	phone was not available	no
02MC0047	02	Month 5-6	no	phone was not available	no
02MC0047	02	Month 5-6	no	Participant was away from the pills	no
02MC0048	02	Baseline-1	no	participant was not at home	no
02MC0048	02	Baseline-1	no	participant was not at home	no
02MC0048	02	Month 1-2	no	Participant was away from the pills	no
02MC0048	02	Month 1-2	yes		no
02MC0048	02	Month 2-3	no	Participant was away from the pills	no
02MC0048	02	Month 2-3	no	Participant was away from the pills	no
02MC0048	02	Month 3-4	yes		no
02MC0048	02	Month 4-5	yes		no
02MC0050	02	Baseline-1	no	Participant was away from the pills	no
02MC0050	02	Baseline-1	no	Participant was away from the pills	no
02MC0050	02	Baseline-1	yes		no
02MC0050	02	Month 2-3	no	participant did not pick up the phone	no
02MC0050	02	Month 2-3	no	participant did not pick up the phone	no
02MC0050	02	Month 2-3	no	participant did not pick up the phone	no
02MC0050	02	Month 3-4	no	phone was not available	no
02MC0050	02	Month 3-4	no	phone was not available	no
02MC0050	02	Month 5-6	no	phone was not available	no
02MC0050	02	Month 5-6	no	phone was not available	yes
02MC0050	02	Month 5-6	no	phone was not available	no
02MC0050	02	Month 4-5	no	phone was not available	no
02MC0050	02	Month 6-7	no	phone was not available	no
02MC0050	02	Month 6-7	no	phone was not available	no
02MC0051	02	Baseline-1	no	phone was not available	no
02MC0051	02	Month 1-2	no	Participant was away from the pills	no
02MC0051	02	Month 1-2	yes		no
02MC0051	02	Month 2-3	no	phone was not available	no
02MC0051	02	Month 2-3	no	phone was not available	no
02MC0051	02	Month 2-3	no	phone was not available	no
02MC0051	02	Month 2-3	no	phone was not available	no
02MC0051	02	Month 3-4	no	phone was not available	no
02MC0051	02	Month 3-4	no	phone was not available	no
02MC0051	02	Month 4-5	no	phone was not available	no
02MC0051	02	Month 4-5	yes		no
02MC0051	02	Month 5-6	no	phone was not available	no
02MC0051	02	Month 5-6	yes		no
02MC0051	02	Month 6-7	no	phone was not available	no
02MC0051	02	Month 6-7	no	phone was not available	no
02MC0052	02	Baseline-1	no	Participant was away from the pills	no
02MC0052	02	Baseline-1	yes		no
02MC0052	02	Month 1-2	no	phone was not available	no
02MC0052	02	Month 1-2	no	phone was not available	no
02MC0052	02	Month 2-3	no	Participant was away from the pills	no
02MC0052	02	Month 2-3	no	phone was not available	no
02MC0052	02	Month 3-4	no	phone was not available	no
02MC0052	02	Month 3-4	no	phone was not available	no
02MC0053	02	Baseline-1	no	phone was not available	no
02MC0053	02	Baseline-1	no	phone was not available	no
02MC0053	02	Month 1-2	no	phone was not available	no
02MC0053	02	Month 1-2	no	phone was not available	no
02MC0053	02	Month 1-2	no	phone was not available	no
02MC0053	02	Month 2-3	no	phone was not available	no
02MC0053	02	Month 2-3	no	phone was not available	no
02MC0053	02	Month 2-3	no	phone was not available	no
02MC0053	02	Month 3-4	no	phone was not available	no
02MC0053	02	Month 3-4	no	phone was not available	no
02MC0053	02	Month 4-5	no	phone was not available	no
02MC0053	02	Month 4-5	no	phone was not available	no
02MC0054	02	Baseline-1	yes		no
02MC0056	02	Baseline-1	no	phone was not available	no
02MC0056	02	Baseline-1	no	participant did not pick up the phone	no
02MC0056	02	Month 1-2	no	phone was not available	no
02MC0056	02	Month 1-2	no	phone was not available	no
02MC0056	02	Month 3-4	no	phone was not available	no
02MC0056	02	Month 3-4	no	phone was not available	no
02MC0056	02	Month 2-3	no	phone was not available	no
02MC0056	02	Month 2-3	no	phone was not available	no
02MC0056	02	Month 4-5	no	participant did not pick up the phone	no
02MC0056	02	Month 4-5	no	participant did not pick up the phone	no
02MC0056	02	Month 4-5	no	phone was not available	no
02MC0057	02	Baseline-1	no	participant did not pick up the phone	no
02MC0057	02	Baseline-1	no	Participant was away from the pills	no
02MC0057	02	Month 1-2	no	phone was not available	no
02MC0057	02	Month 1-2	no	phone was not available	no
02MC0057	02	Month 2-3	no	participant did not pick up the phone	no
02MC0057	02	Month 3-4	no	phone was not available	no
02MC0057	02	Month 3-4	no	phone was not available	no
02MC0057	02	Month 4-5	no	phone was not available	no
02MC0057	02	Month 4-5	no	phone was not available	no
02MC0057	02	Month 5-6	no	phone was not available	no
02MC0057	02	Month 5-6	no	phone was not available	no
02MC0057	02	Month 5-6	no	phone was not available	no
02MC0058	02	Baseline-1	yes		no
02MC0058	02	Month 1-2	no	phone was not available	no
02MC0058	02	Month 1-2	no	phone was not available	no
02MC0058	02	Month 1-2	no	phone was not available	no
02MC0058	02	Month 2-3	no	phone was not available	no
02MC0058	02	Month 3-4	no	phone was not available	no
02MC0058	02	Month 3-4	no	phone was not available	no
02MC0058	02	Month 4-5	no	phone was not available	no
02MC0058	02	Month 4-5	no	phone was not available	no
02MC0058	02	Month 5-6	no	phone was not available	no
02MC0058	02	Month 5-6	no	phone was not available	no
02MC0058	02	Month 5-6	no	phone was not available	no
02MC0060	02	Baseline-1	no	participant was not at home	no
02MC0060	02	Baseline-1	no	participant was not at home	no
02MC0060	02	Baseline-1	no	phone was not available	no
02MC0060	02	Month 1-2	no	phone was not available	no
02MC0060	02	Month 1-2	no	Participant was away from the pills	no
02MC0060	02	Month 2-3	no	Participant was away from the pills	no
02MC0060	02	Month 2-3	no	Participant was away from the pills	no
02MC0060	02	Month 3-4	no	Participant was away from the pills	no
02MC0060	02	Month 3-4	no	Participant was away from the pills	no
02MC0060	02	Month 3-4	no	phone was not available	no
02MC0061	02	Baseline-1	yes		no
02MC0061	02	Month 1-2	no	phone was not available	no
02MC0061	02	Month 1-2	no	phone was not available	no
02MC0061	02	Month 3-4	no	phone was not available	no
02MC0061	02	Month 3-4	no	Participant was away from the pills	no
02MC0061	02	Month 4-5	yes		no
02MC0061	02	Month 5-6	no	phone was not available	no
02MC0061	02	Month 5-6	no	participant was not at home	no
02MC0061	02	Month 5-6	no	phone was not available	no
02MC0063	02	Baseline-1	no	phone was not available	no
02MC0063	02	Baseline-1	yes		no
02MC0063	02	Month 1-2	no	Participant was away from the pills	no
02MC0063	02	Month 1-2	yes		no
02MC0063	02	Month 3-4	no	Participant was away from the pills	no
02MC0064	02	Month 1-2	no	phone was not available	no
02MC0064	02	Month 1-2	no	phone was not available	no
02MC0064	02	Month 2-3	no	phone was not available	no
02MC0064	02	Month 3-4	no	phone was not available	no
02MC0064	02	Month 3-4	no	phone was not available	no
02MC0064	02	Month 4-5	no	phone was not available	no
02MC0064	02	Month 4-5	yes		no
02MC0065	02	Month 1-2	yes		no
02MC0065	02	Month 3-4	no	Participant was away from the pills	no
02MC0065	02	Month 2-3	yes		no
02MC0065	02	Month 3-4	yes		no
02MC0065	02	Month 3-4	no	participant did not pick up the phone	no
02MC0065	02	Month 3-4	no	participant was not at home	no
02MC0065	02	Month 5-6	yes		no
02MC0066	02	Baseline-1	yes		no
02MC0066	02	Month 1-2	no	participant did not pick up the phone	no
02MC0066	02	Month 1-2	no	Participant was away from the pills	no
02MC0066	02	Month 2-3	no	Participant was away from the pills	no
02MC0066	02	Month 1-2	no	phone was not available	no
02MC0066	02	Month 1-2	no	phone was not available	no
02MC0066	02	Month 3-4	no	participant was not at home	no
02MC0066	02	Month 4-5	no	Participant was away from the pills	no
02MC0066	02	Month 3-4	no	phone was not available	no
02MC0066	02	Month 4-5	no	phone was not available	no
02MC0066	02	Month 4-5	no	phone was not available	no
02MC0066	02	Month 5-6	no	phone was not available	no
02MC0066	02	Month 7-8	no	phone was not available	no
02MC0067	02	Baseline-1	no	phone was not available	no
02MC0067	02	Baseline-1	no	phone was not available	no
02MC0067	02	Baseline-1	no	phone was not available	no
02MC0067	02	Month 1-2	yes		no
02MC0067	02	Month 1-2	no	phone was not available	no
02MC0067	02	Month 1-2	no	phone was not available	no
02MC0067	02	Month 1-2	no	phone was not available	no
02MC0067	02	Month 2-3	no	participant did not pick up the phone	no
02MC0067	02	Month 3-4	no	phone was not available	no
02MC0067	02	Month 2-3	no	phone was not available	no
02MC0067	02	Month 3-4	no	phone was not available	no
02MC0067	02	Month 3-4	no	phone was not available	no
02MC0068	02	Baseline-1	yes		no
02MC0068	02	Month 1-2	no	phone was not available	no
02MC0068	02	Month 1-2	no		no
02MC0068	02	Month 2-3	no	participant did not pick up the phone	no
02MC0068	02	Month 2-3	no	participant did not pick up the phone	no
02MC0068	02	Month 3-4	no	Participant was away from the pills	no
02MC0068	02	Month 3-4	no	phone was not available	no
02MC0068	02	Month 4-5	no	phone was not available	no
02MC0069	02	Baseline-1	no	participant did not pick up the phone	no
02MC0069	02	Baseline-1	no	participant was not at home	no
02MC0069	02	Month 1-2	no	phone was not available	no
02MC0069	02	Month 2-3	no	participant was not at home	no
02MC0069	02	Month 2-3	no	participant was not at home	no
02MC0069	02	Month 2-3	no	participant was not at home	no
02MC0069	02	Month 3-4	no	Participant was away from the pills	no
02MC0069	02	Month 3-4	no	Participant was away from the pills	no
02MC0069	02	Month 4-5	no	Participant was away from the pills	no
02MC0070	02	Month 1-2	no	participant was not at home	no
02MC0070	02	Month 1-2	yes		no
02MC0070	02	Month 1-2	no	phone was not available	no
02MC0070	02	Month 2-3	no	participant did not pick up the phone	no
02MC0070	02	Month 2-3	yes		no
02MC0071	02	Baseline-1	no	phone was not available	no
02MC0071	02	Baseline-1	no	Participant was away from the pills	no
02MC0071	02	Baseline-1	no	Participant was away from the pills	no
02MC0071	02	Month 1-2	no	Participant was away from the pills	no
02MC0071	02	Month 1-2	no	phone was not available	no
02MC0071	02	Month 1-2	no	phone was not available	no
02MC0071	02	Month 2-3	no	Participant was away from the pills	no
02MC0071	02	Month 2-3	no	Participant was away from the pills	no
02MC0071	02	Month 2-3	no	phone was not available	no
02MC0071	02	Month 3-4	no	phone was not available	no
02MC0071	02	Month 4-5	no	phone was not available	no
02MC0073	02	Baseline-1	no	phone was not available	no
02MC0073	02	Baseline-1	no	phone was not available	no
02MC0073	02	Month 1-2	no	phone was not available	no
02MC0073	02	Month 1-2	no	phone was not available	no
02MC0073	02	Month 2-3	no	phone was not available	no
02MC0073	02	Month 3-4	no	phone was not available	no
03MC0001	03	Baseline-1	no	participant was not at home
03MC0001	03	Baseline-1	no	phone was not available
03MC0001	03	Baseline-1	no	participant was not at home
03MC0001	03	Month 1-2	yes
03MC0001	03	Month 2-3	no	participant was not at home
03MC0001	03	Month 2-3	no	participant was not at home
03MC0001	03	Month 3-4	no	participant was not at home
03MC0001	03	Month 4-5	yes
03MC0001	03	Month 5-6	no	participant was not at home
03MC0001	03	Month 5-6	yes
03MC0002	03	Baseline-1	no	phone was not available
03MC0002	03	Baseline-1	no	phone was not available
03MC0002	03	Month 1-2	yes
03MC0002	03	Month 2-3	no	phone was not available
03MC0002	03	Month 2-3	no	phone was not available
03MC0002	03	Month 3-4	no	phone was not available
03MC0002	03	Month 3-4	no	participant was not at home
03MC0002	03	Month 4-5	yes
03MC0002	03	Month 5-6	no	participant did not pick up the phone
03MC0002	03	Month 5-6	no	participant was not at home
03MC0003	03	Baseline-1	yes
03MC0003	03	Month 2-3	no	phone was not available
03MC0003	03	Month 2-3	no	phone was not available
03MC0003	03	Month 3-4	no	phone was not available
03MC0003	03	Month 3-4	no	phone was not available
03MC0003	03	Month 3-4	no	phone was not available
03MC0003	03	Month 4-5	no	participant was not at home
03MC0004	03	Baseline-1	no	phone was not available
03MC0004	03	Baseline-1	no	phone was not available
03MC0004	03	Month 1-2	no	phone was not available
03MC0004	03	Month 1-2	no	phone was not available
03MC0004	03	Month 2-3	no	phone was not available
03MC0004	03	Month 2-3	no	phone was not available
03MC0004	03	Month 2-3	no	phone was not available
03MC0004	03	Month 3-4	no	phone was not available
03MC0004	03	Month 3-4	no	phone was not available
03MC0004	03	Month 3-4	no	participant was not at home
03MC0004	03	Month 3-4	no	phone was not available
03MC0004	03	Month 3-4	no	phone was not available
03MC0004	03	Month 4-5	no	phone was not available
03MC0004	03	Month 4-5	no	phone was not available
03MC0004	03	Month 5-6	no	phone was not available
03MC0004	03	Month 5-6	no	phone was not available
03MC0005	03	Baseline-1	yes
03MC0005	03	Month 1-2	no	phone was not available
03MC0005	03	Month 1-2	no	phone was not available
03MC0005	03	Month 1-2	no	phone was not available
03MC0005	03	Month 2-3	no	phone was not available
03MC0005	03	Month 2-3	no	phone was not available
03MC0005	03	Month 2-3	no	phone was not available
03MC0005	03	Month 3-4	no	phone was not available
03MC0005	03	Month 3-4	no	phone was not available
03MC0005	03	Month 4-5	no	phone was not available
03MC0005	03	Month 4-5	no	phone was not available
03MC0005	03	Month 5-6	no	phone was not available
03MC0005	03	Month 5-6	no	phone was not available
03MC0005	03	Month 5-6	no	phone was not available
03MC0006	03	Baseline-1	yes
03MC0006	03	Month 1-2	yes
03MC0006	03	Month 2-3	no	participant was not at home
03MC0006	03	Month 2-3	no	participant was not at home
03MC0006	03	Month 3-4	no	participant was not at home
03MC0006	03	Month 3-4	no	participant was not at home
03MC0006	03	Month 3-4	no	participant was not at home
03MC0006	03	Month 4-5	no	phone was not available
03MC0006	03	Month 4-5	no	participant was not at home
03MC0006	03	Month 4-5	no	participant was not at home
03MC0006	03	Month 4-5	no	phone was not available	no
03MC0006	03	Month 5-6	no	participant was not at home	no
03MC0006	03	Month 5-6	no	participant was not at home	no
03MC0007	03	Baseline-1	no	phone was not available
03MC0007	03	Month 1-2	yes
03MC0007	03	Month 1-2	no	phone was not available
03MC0007	03	Month 2-3	no	participant was not at home
03MC0007	03	Month 2-3	no	phone was not available
03MC0007	03	Month 2-3	no	participant was not at home
03MC0007	03	Month 3-4	no	phone was not available
03MC0007	03	Month 3-4	no	phone was not available
03MC0008	03	Baseline-1	yes
03MC0008	03	Month 2-3	yes
03MC0008	03	Month 2-3	no	phone was not available
03MC0008	03	Month 3-4	no	phone was not available
03MC0008	03	Month 3-4	no	participant was not at home	no
03MC0008	03	Month 4-5	no	participant was not at home	no
03MC0008	03	Month 4-5	no	participant did not pick up the phone	no
03MC0008	03	Month 4-5	no	phone was not available	no
03MC0008	03	Month 5-6	yes		no
03MC0009	03	Baseline-1	yes		no
03MC0009	03	Month 1-2	yes		no
03MC0009	03	Month 3-4	yes		no
03MC0009	03	Month 4-5	yes		no
03MC0009	03	Month 6-7	no	participant was not at home	no
03MC0009	03	Month 6-7	no	participant was not at home	no
03MC0009	03	Month 6-7	no	participant was not at home	no
03MC0009	03	Month 7-8	no	phone was not available	no
03MC0010	03	Month 1-2	no	participant did not pick up the phone	no
03MC0010	03	Month 1-2	yes
03MC0010	03	Month 3-4	yes		no
03MC0010	03	Month 5-6	no	phone was not available	no
03MC0010	03	Month 5-6	no	phone was not available	no
03MC0010	03	Month 5-6	no	phone was not available	no
04MC0001	04	Baseline-1	no	participant was not at home
04MC0001	04	Month 1-2	no	phone was not available
04MC0001	04	Month 1-2	yes
04MC0002	04	Baseline-1	yes
04MC0002	04	Month 1-2	yes
04MC0002	04	Month 2-3	no	phone was not available
04MC0002	04	Month 2-3	no	phone was not available
04MC0002	04	Month 3-4	no	phone was not available
04MC0002	04	Month 3-4	no	phone was not available
04MC0002	04	Month 3-4	no	phone was not available
04MC0002	04	Month 4-5	no	participant was not at home
04MC0003	04	Month 1-2	no	phone was not available
04MC0003	04	Month 2-3	no	participant was not at home
04MC0003	04	Month 3-4	no	phone was not available
04MC0003	04	Month 3-4	no	phone was not available
04MC0003	04	Month 3-4	no	phone was not available
04MC0003	04	Month 6-7	no	participant was not at home
04MC0003	04	Month 6-7	no	phone was not available
04MC0003	04	Month 6-7	no	participant was not at home
04MC0003	04	Month 6-7	no	phone was not available
04MC0004	04	Month 1-2	no	phone was not available
04MC0004	04	Month 1-2	no	phone was not available
04MC0004	04	Month 2-3	no	phone was not available
04MC0004	04	Month 2-3	no	participant was not at home
04MC0004	04	Month 3-4	no	participant was not at home
04MC0004	04	Month 3-4	yes
04MC0004	04	Month 3-4	no	participant was not at home
04MC0004	04	Month 4-5	no	participant was not at home
04MC0004	04	Month 4-5	no	participant was not at home
04MC0004	04	Month 4-5	no	participant was not at home
04MC0004	04	Month 5-6	no	participant did not pick up the phone
04MC0004	04	Month 5-6	no	participant was not at home
04MC0004	04	Month 5-6	no	participant was not at home
04MC0005	04	Baseline-1	no	phone was not available
04MC0005	04	Baseline-1	no	phone was not available
04MC0005	04	Month 1-2	no	phone was not available
04MC0005	04	Month 2-3	yes
04MC0005	04	Month 3-4	no	participant did not pick up the phone
04MC0005	04	Month 3-4	yes
04MC0005	04	Month 4-5	yes
04MC0005	04	Month 5-6	no	participant was not at home
04MC0006	04	Baseline-1	no	participant did not pick up the phone
04MC0006	04	Baseline-1	yes
04MC0006	04	Month 1-2	no	phone was not available
04MC0006	04	Month 3-4	yes
04MC0006	04	Month 4-5	no	phone was not available
04MC0006	04	Month 4-5	no	phone was not available
04MC0006	04	Month 4-5	no	phone was not available
04MC0007	04	Baseline-1	no	phone was not available
04MC0007	04	Month 1-2	no	phone was not available
04MC0007	04	Month 3-4	no	phone was not available
04MC0007	04	Month 4-5	no	phone was not available
04MC0007	04	Month 4-5	no	participant was not at home
04MC0007	04	Month 4-5	no	phone was not available	no
04MC0008	04	Baseline-1	no	phone was not available
04MC0008	04	Month 1-2	no	participant was not at home
04MC0008	04	Month 1-2	no	phone was not available
04MC0008	04	Month 2-3	no	participant did not pick up the phone
04MC0008	04	Month 2-3	no	phone was not available
04MC0008	04	Month 3-4	no	participant was not at home
04MC0008	04	Month 3-4	no	phone was not available
04MC0008	04	Month 4-5	no	participant was not at home
04MC0008	04	Month 4-5	no	participant was not at home
04MC0008	04	Month 4-5	no	phone was not available
04MC0008	04	Month 4-5	no	phone was not available	no
04MC0009	04	Baseline-1	no	participant did not pick up the phone
04MC0009	04	Baseline-1	yes
04MC0009	04	Baseline-1	no	participant did not pick up the phone
04MC0009	04	Month 1-2	no	phone was not available
04MC0009	04	Month 1-2	no	phone was not available
04MC0009	04	Month 1-2	no	phone was not available
04MC0009	04	Month 2-3	no	phone was not available
04MC0009	04	Month 2-3	no	phone was not available
04MC0009	04	Month 2-3	no	phone was not available
04MC0009	04	Month 2-3	no	phone was not available
04MC0009	04	Month 3-4	no	phone was not available	no
04MC0009	04	Month 3-4	no	phone was not available	no
04MC0009	04	Month 4-5	no	phone was not available	no
04MC0009	04	Month 4-5	no	participant did not pick up the phone	no
04MC0009	04	Month 5-6	yes		no
04MC0009	04	Month 6-7	no	participant was not at home	no
04MC0009	04	Month 6-7	no	participant was not at home	no
04MC0009	04	Month 6-7	no	phone was not available	no
04MC0009	04	Month 7-8	no	participant did not pick up the phone	no
04MC0009	04	Month 7-8	no	participant was not at home	no
04MC0009	04	Month 7-8	no	participant was not at home	no
04MC0010	04	Baseline-1	yes
04MC0010	04	Baseline-1	no	phone was not available
04MC0010	04	Month 1-2	yes
04MC0010	04	Month 2-3	no	phone was not available
04MC0010	04	Month 2-3	yes
04MC0010	04	Month 3-4	yes
04MC0010	04	Month 3-4	no	phone was not available
04MC0010	04	Month 4-5	yes		no
04MC0010	04	Month 5-6	no	participant did not pick up the phone	no
04MC0010	04	Month 5-6	no	phone was not available	no
04MC0010	04	Month 5-6	no	participant was not at home	no
04MC0010	04	Month 5-6	no	Participant was away from the pills	no
04MC0010	04	Month 5-6	no	phone was not available	no
04MC0010	04	Month 6-7	no	phone was not available	no
04MC0010	04	Month 6-7	no	participant was not at home	no
04MC0010	04	Month 6-7	no	phone was not available	no
04MC0011	04	Baseline-1	yes
04MC0011	04	Month 1-2	yes
04MC0011	04	Month 2-3	yes
04MC0011	04	Month 3-4	yes		no
04MC0011	04	Month 4-5	yes		no
04MC0012	04	Baseline-1	no	phone was not available
04MC0012	04	Baseline-1	no	phone was not available
04MC0012	04	Baseline-1	no	phone was not available
04MC0012	04	Baseline-1	yes		no
04MC0012	04	Month 1-2	yes		no
04MC0012	04	Month 2-3	no	participant was not at home	no
04MC0012	04	Month 2-3	no	participant was not at home	no
04MC0014	04	Baseline-1	no	phone was not available
04MC0014	04	Baseline-1	no	phone was not available
04MC0014	04	Month 1-2	no	phone was not available	no
04MC0014	04	Month 1-2	no	phone was not available	no
04MC0014	04	Month 1-2	yes		no
04MC0014	04	Month 2-3	yes		no
04MC0014	04	Month 3-4	no	phone was not available	no
04MC0014	04	Month 3-4	no	phone was not available	no
04MC0014	04	Month 3-4	no	phone was not available	no
04MC0014	04	Month 4-5	no	phone was not available	no
04MC0014	04	Month 4-5	no	phone was not available	no
04MC0014	04	Month 5-6	no	phone was not available	no
04MC0014	04	Month 5-6	no	phone was not available	no
04MC0014	04	Month 5-6	no	phone was not available	no
04MC0014	04	Month 5-6	no	participant was not at home	no
04MC0015	04	Baseline-1	yes		no
04MC0015	04	Month 1-2	yes		no
04MC0015	04	Month 1-2	no	phone was not available	no
04MC0015	04	Month 1-2	no	phone was not available	no
04MC0016	04	Baseline-1	no	phone was not available	no
04MC0016	04	Month 1-2	no	phone was not available	no
04MC0016	04	Month 1-2	no	phone was not available	no
04MC0016	04	Month 1-2	no	phone was not available	no
04MC0016	04	Month 1-2	no	phone was not available	no
04MC0016	04	Month 5-6	no	phone was not available	no
04MC0016	04	Month 6-7	no	phone was not available	no
04MC0017	04	Baseline-1	no	phone was not available	no
04MC0017	04	Baseline-1	no	phone was not available	no
04MC0017	04	Baseline-1	no	phone was not available	no
04MC0017	04	Month 1-2	no	phone was not available	no
04MC0017	04	Month 1-2	no	phone was not available	no
04MC0017	04	Month 2-3	no	phone was not available	no
04MC0017	04	Month 2-3	no	phone was not available	no
04MC0017	04	Month 2-3	no	phone was not available	no
04MC0017	04	Month 2-3	no	phone was not available	no
04MC0017	04	Month 3-4	no	phone was not available	no
04MC0017	04	Month 3-4	no	phone was not available	no
04MC0017	04	Month 3-4	no	phone was not available	no
04MC0017	04	Month 5-6	no	phone was not available	no
04MC0017	04	Month 4-5	no	phone was not available	no
04MC0017	04	Month 4-5	no	phone was not available	no
04MC0017	04	Month 4-5	no	participant does not have a phone	no
04MC0017	04	Month 5-6	no	phone was not available	no
04MC0017	04	Month 5-6	no	phone was not available	no
04MC0017	04	Month 6-7	no		no
04MC0017	04	Month 7-8	no	participant was not at home	no
04MC0018	04	Baseline-1	no	participant does not have a phone	no
04MC0018	04	Month 1-2	no	participant does not have a phone	no
04MC0018	04	Month 2-3	no	phone was not available	no
04MC0018	04	Month 2-3	no	participant does not have a phone	no
04MC0018	04	Month 3-4	no	participant was not at home	no
04MC0018	04	Month 3-4	no	participant was not at home	no
04MC0018	04	Month 5-6	yes		no
04MC0018	04	Month 6-7	no	phone was not available	no
04MC0019	04	Month 1-2	yes		no
04MC0019	04	Month 1-2	no	phone was not available	no
04MC0019	04	Month 1-2	no	participant was not at home	no
04MC0019	04	Month 3-4	no	phone was not available	no
04MC0019	04	Month 4-5	no	phone was not available	no
04MC0019	04	Month 4-5	yes		no
04MC0020	04	Month 1-2	no	phone was not available	no
04MC0020	04	Month 1-2	no	participant was not at home	no
04MC0020	04	Month 1-2	no	phone was not available	no
04MC0020	04	Month 2-3	no	phone was not available	no
04MC0020	04	Month 3-4	no	phone was not available	no
04MC0020	04	Month 3-4	no	phone was not available	no
04MC0020	04	Month 4-5	no	phone was not available	no
04MC0020	04	Month 4-5	no	phone was not available	no
04MC0020	04	Month 5-6	no	phone was not available	no
04MC0021	04	Month 1-2	yes		no
04MC0021	04	Month 3-4	no	phone was not available	no
04MC0021	04	Month 4-5	no	participant was not at home	no
04MC0022	04	Baseline-1	yes		no
04MC0022	04	Month 1-2	yes		no
04MC0022	04	Month 2-3	yes		no
04MC0022	04	Month 3-4	no	participant was not at home	no
04MC0022	04	Month 3-4	no	phone was not available	no
04MC0023	04	Baseline-1	no	participant does not have a phone	no
04MC0023	04	Month 1-2	no	phone was not available	no
04MC0023	04	Month 2-3	yes		no
04MC0023	04	Month 4-5	no	phone was not available	no
04MC0023	04	Month 5-6	yes		no
04MC0024	04	Baseline-1	no	phone was not available	no
04MC0024	04	Baseline-1	no	participant did not pick up the phone	no
04MC0024	04	Month 1-2	no	participant was not at home	no
04MC0024	04	Month 1-2	no	participant was not at home	no
04MC0024	04	Month 2-3	no	participant was not at home	no
04MC0024	04	Month 3-4	no	participant did not pick up the phone	no
04MC0024	04	Month 4-5	no	participant did not pick up the phone	no
04MC0024	04	Month 4-5	no	phone was not available	no
04MC0024	04	Month 4-5	no	participant did not pick up the phone	no
04MC0024	04	Month 4-5	no	participant did not pick up the phone	no
04MC0025	04	Baseline-1	yes		no
04MC0025	04	Month 2-3	yes		no
04MC0025	04	Month 3-4	yes		no
04MC0026	04	Month 1-2	no	participant did not pick up the phone	no
04MC0026	04	Month 1-2	no	participant did not pick up the phone	no
04MC0026	04	Month 1-2	no	Participant was away from the pills	no
04MC0026	04	Month 2-3	yes		no
04MC0026	04	Month 5-6	yes		no
05MC0002	05	Baseline-1	yes
05MC0002	05	Month 1-2	yes
05MC0002	05	Month 2-3	yes
05MC0003	05	Baseline-1	yes
05MC0003	05	Month 1-2	no	phone was not available
05MC0003	05	Month 1-2	no	phone was not available
05MC0003	05	Month 1-2	yes
05MC0005	05	Baseline-1	no	participant was not at home
05MC0005	05	Baseline-1	yes
05MC0005	05	Month 1-2	no	phone was not available
05MC0005	05	Month 1-2	no	participant did not pick up the phone
05MC0005	05	Month 1-2	no	participant was not at home
05MC0005	05	Month 2-3	yes
05MC0005	05	Month 3-4	no	participant did not pick up the phone
05MC0005	05	Month 3-4	no	participant did not pick up the phone
05MC0005	05	Month 3-4	no	participant was not at home
05MC0005	05	Month 4-5	no	participant did not pick up the phone
05MC0005	05	Month 5-6	no	participant was not at home
05MC0005	05	Month 6-7	no	phone was not available
05MC0005	05	Month 6-7	no	participant was not at home
05MC0005	05	Month 7-8	no	participant was not at home
05MC0005	05	Month 7-8	no	participant was not at home
05MC0006	05	Baseline-1	yes
05MC0006	05	Month 1-2	yes
05MC0006	05	Month 2-3	yes
05MC0006	05	Month 3-4	yes
05MC0006	05	Month 4-5	yes
05MC0006	05	Month 6-7	no	participant was not at home
05MC0006	05	Month 7-8	yes
05MC0006	05	Month 8-9	yes
05MC0007	05	Baseline-1	yes
05MC0008	05	Baseline-1	yes
05MC0008	05	Baseline-1	no	participant did not pick up the phone
05MC0008	05	Baseline-1	no	participant was not at home
05MC0008	05	Month 1-2	no	participant did not pick up the phone
05MC0008	05	Month 2-3	no	participant did not pick up the phone
05MC0008	05	Month 2-3	no	phone was not available
05MC0009	05	Baseline-1	yes
05MC0009	05	Month 1-2	yes
05MC0009	05	Month 2-3	no	participant was not at home
05MC0009	05	Month 2-3	no	participant was not at home
05MC0009	05	Month 3-4	no	phone was not available
05MC0010	05	Baseline-1	no	participant was not at home
05MC0010	05	Baseline-1	yes
05MC0010	05	Month 1-2	yes
05MC0010	05	Month 2-3	no	participant was not at home
05MC0010	05	Month 2-3	no	participant was not at home
05MC0011	05	Baseline-1	yes
05MC0011	05	Baseline-1	no	participant did not pick up the phone
05MC0011	05	Month 1-2	yes
05MC0011	05	Month 3-4	no	phone was not available
05MC0011	05	Month 4-5	yes
05MC0011	05	Month 5-6	yes
05MC0012	05	Baseline-1	yes
05MC0013	05	Baseline-1	no	participant did not pick up the phone
05MC0013	05	Baseline-1	no	participant was not at home
05MC0013	05	Baseline-1	no	participant did not pick up the phone
05MC0013	05	Month 3-4	yes
05MC0013	05	Month 3-4	no	participant was not at home
05MC0013	05	Month 4-5	no	phone was not available
05MC0013	05	Month 4-5	no	participant was not at home
05MC0013	05	Month 4-5	no	participant was not at home
05MC0013	05	Month 5-6	no	participant was not at home
05MC0013	05	Month 5-6	no	phone was not available
05MC0013	05	Month 5-6	no	phone was not available
05MC0014	05	Baseline-1	no	phone was not available
05MC0014	05	Baseline-1	yes
05MC0014	05	Month 2-3	no	participant was not at home
05MC0014	05	Month 3-4	no	phone was not available
05MC0014	05	Month 3-4	no	participant was not at home
05MC0014	05	Month 4-5	yes
05MC0014	05	Month 4-5	yes
05MC0014	05	Month 4-5	no	participant was not at home
05MC0014	05	Month 4-5	no	participant was not at home
05MC0014	05	Month 5-6	no	participant was not at home
05MC0015	05	Baseline-1	no	participant was not at home
05MC0015	05	Month 2-3	no	participant does not have a phone
05MC0015	05	Month 6-7	no	participant does not have a phone
05MC0015	05	Month 6-7	no	phone was not available
05MC0016	05	Month 2-3	no	participant was not at home
05MC0016	05	Month 3-4	yes
05MC0016	05	Month 3-4	no	participant was not at home
05MC0016	05	Month 3-4	no	participant was not at home
05MC0016	05	Month 4-5	yes
05MC0016	05	Month 4-5	no	participant was not at home
05MC0016	05	Month 4-5	no	participant was not at home
05MC0016	05	Month 5-6	yes
05MC0016	05	Month 6-7	yes
05MC0016	05	Month 6-7	no	participant did not pick up the phone
05MC0016	05	Month 7-8	no	participant was not at home
05MC0016	05	Month 7-8	no	participant was not at home
05MC0016	05	Month 7-8	no	participant was not at home
05MC0016	05	Month 8-9	no	participant was not at home
05MC0016	05	Month 8-9	no	participant was not at home
05MC0016	05	Month 8-9	no	participant was not at home
05MC0017	05	Month 1-2	no	phone was not available
05MC0017	05	Month 1-2	no	phone was not available
05MC0017	05	Month 2-3	no	phone was not available
05MC0017	05	Month 2-3	no	phone was not available
05MC0017	05	Month 2-3	no	phone was not available
05MC0018	05	Month 2-3	no	phone was not available
05MC0018	05	Month 2-3	no	phone was not available
05MC0018	05	Month 2-3	no	participant was not at home
05MC0018	05	Month 3-4	no	participant did not pick up the phone
05MC0018	05	Month 3-4	no	participant did not pick up the phone
05MC0018	05	Month 3-4	no	participant did not pick up the phone
05MC0018	05	Month 4-5	yes
05MC0019	05	Month 1-2	no	phone was not available
05MC0019	05	Month 1-2	yes
05MC0019	05	Month 2-3	no	participant was not at home
05MC0019	05	Month 2-3	yes
05MC0019	05	Month 2-3	no	participant did not pick up the phone
05MC0019	05	Month 3-4	no	participant was not at home
05MC0020	05	Month 1-2	yes
05MC0020	05	Month 2-3	yes
05MC0020	05	Month 3-4	no	participant was not at home
05MC0020	05	Month 3-4	yes
05MC0020	05	Month 4-5	no	participant was not at home
05MC0020	05	Month 4-5	no	participant was not at home
05MC0020	05	Month 5-6	no	participant was not at home
05MC0021	05	Baseline-1	no	participant did not pick up the phone
05MC0021	05	Month 1-2	yes
05MC0021	05	Month 1-2	no	participant was not at home
05MC0021	05	Month 1-2	no	participant was not at home
05MC0021	05	Month 2-3	no	Participant was not at home
05MC0021	05	Month 2-3	no	participant was not at home
05MC0021	05	Month 2-3	no	participant was not at home
05MC0022	05	Baseline-1	no	phone was not available
05MC0022	05	Month 1-2	no	phone was not available
05MC0022	05	Month 1-2	no	participant was not at home
05MC0022	05	Month 1-2	no	phone was not available
05MC0022	05	Month 2-3	no	participant was not at home
05MC0023	05	Baseline-1	yes
05MC0023	05	Month 1-2	no	participant was not at home
05MC0023	05	Month 1-2	no	participant was not at home
05MC0023	05	Month 1-2	yes
05MC0023	05	Month 2-3	no	participant was not at home
05MC0023	05	Month 2-3	no	participant was not at home
05MC0023	05	Month 3-4	no	participant was not at home
05MC0023	05	Month 3-4	no	phone was not available
05MC0023	05	Month 3-4	no	participant was not at home
05MC0023	05	Month 4-5	no	participant was not at home
05MC0023	05	Month 4-5	no	participant was not at home
05MC0023	05	Month 5-6	no	participant was not at home
05MC0024	05	Baseline-1	no	phone was not available
05MC0024	05	Baseline-1	no	phone was not available
05MC0024	05	Baseline-1	no	participant was not at home
05MC0024	05	Month 1-2	no	phone was not available
05MC0024	05	Month 1-2	no	phone was not available
05MC0024	05	Month 1-2	no	phone was not available
05MC0024	05	Month 2-3	no	phone was not available
05MC0024	05	Month 2-3	no	phone was not available
05MC0024	05	Month 2-3	no	phone was not available
05MC0024	05	Month 3-4	no	phone was not available
05MC0024	05	Month 3-4	no	phone was not available
05MC0024	05	Month 3-4	no	phone was not available
05MC0024	05	Month 4-5	no	participant was not at home
05MC0024	05	Month 4-5	no	participant was not at home
05MC0024	05	Month 5-6	no	participant was not at home
05MC0025	05	Baseline-1	no	participant was not at home
05MC0025	05	Month 1-2	no	call was cut off
05MC0025	05	Month 1-2	yes
05MC0026	05	Baseline-1	no	participant was not with the phone
05MC0026	05	Baseline-1	no	phone was not available
05MC0026	05	Baseline-1	no	participant was not at home
05MC0027	05	Month 3-4	no	phone was not available	no
05MC0028	05	Month 4-5	no	participant was not at home	no
05MC0029	05	Month 3-4	no	participant was not at home	no
05MC0030	05	Baseline-1	yes
05MC0030	05	Month 1-2	yes
05MC0030	05	Month 3-4	yes		no
05MC0030	05	Month 4-5	yes		no
05MC0030	05	Month 5-6	yes		no
05MC0031	05	Baseline-1	no	participant did not pick up the phone
05MC0031	05	Baseline-1	no	phone was not available
05MC0031	05	Month 1-2	no	phone was not available
05MC0031	05	Month 1-2	no	phone was not available
05MC0031	05	Month 2-3	no	phone was not available
05MC0031	05	Month 3-4	yes		no
05MC0031	05	Month 4-5	no	participant was not at home	no
05MC0031	05	Month 4-5	yes		no
05MC0031	05	Month 5-6	yes		no
05MC0034	05	Baseline-1	yes
05MC0034	05	Month 1-2	yes
05MC0034	05	Month 4-5	yes		no
05MC0034	05	Month 5-6	no	participant was not at home	no
05MC0034	05	Month 5-6	yes		no
05MC0035	05	Month 2-3	no	participant was not at home	no
05MC0036	05	Baseline-1	no	participant was not at home
05MC0036	05	Baseline-1	yes
05MC0036	05	Month 1-2	yes
05MC0036	05	Month 2-3	no	participant did not pick up the phone	no
05MC0036	05	Month 2-3	no	Call was cut off	no
05MC0036	05	Month 4-5	no	participant was not at home	no
05MC0036	05	Month 4-5	yes		no
05MC0036	05	Month 5-6	yes		no
05MC0037	05	Baseline-1	no	participant was not at home
05MC0037	05	Baseline-1	no	phone was not available
05MC0037	05	Baseline-1	no	phone was not available
05MC0037	05	Month 1-2	yes
05MC0037	05	Month 2-3	no	participant was not at home	no
05MC0037	05	Month 2-3	no	participant was not at home	no
05MC0037	05	Month 2-3	no	participant was not at home	no
05MC0037	05	Month 3-4	no	participant was not at home	no
05MC0037	05	Month 3-4	no	participant was not at home	no
05MC0037	05	Month 3-4	no	participant was not at home	no
05MC0037	05	Month 4-5	no	participant was not at home	no
05MC0037	05	Month 4-5	no	participant was not at home	no
05MC0037	05	Month 4-5	no	participant was not at home	no
05MC0037	05	Month 4-5	no	participant was not at home	no
05MC0037	05	Month 4-5	no	participant was not at home	no
05MC0038	05	Month 2-3	no	participant did not pick up the phone	no
05MC0038	05	Month 3-4	no	phone was not available	no
05MC0038	05	Month 3-4	yes		no
05MC0038	05	Month 4-5	yes		no
05MC0038	05	Month 5-6	no	phone was not available	no
05MC0038	05	Month 5-6	no	participant was not at home	no
05MC0039	05	Baseline-1	no	participant was not at home
05MC0039	05	Baseline-1	no	participant was not at home
05MC0040	05	Baseline-1	no	participant was not at home
05MC0040	05	Month 1-2	no	phone was not available	no
05MC0041	05	Month 1-2	no	participant was not at home	no
05MC0042	05	Baseline-1	no	phone was not available	no
05MC0042	05	Baseline-1	no	phone was not available	no
05MC0042	05	Month 1-2	yes		no
05MC0042	05	Month 2-3	no	participant was not at home	no
05MC0042	05	Month 2-3	yes		no
05MC0042	05	Month 3-4	yes		no
05MC0042	05	Month 4-5	yes		no
05MC0042	05	Month 5-6	no	phone was not available	no
05MC0042	05	Month 5-6	no	phone was not available	no
05MC0044	05	Baseline-1	no	phone was not available	no
05MC0044	05	Month 3-4	no	participant was not at home	no
05MC0045	05	Baseline-1	no	participant was not at home	no
05MC0046	05	Month 4-5	no	participant was not at home	no
05MC0047	05	Month 3-4	no	Call was cut off	no
05MC0047	05	Month 3-4	no	phone was not available	no
05MC0047	05	Month 4-5	no	phone was not available	no
05MC0047	05	Month 4-5	no	phone was not available	no
05MC0047	05	Month 5-6	no	phone was not available	no
05MC0047	05	Month 5-6	no	phone was not available	no
05MC0047	05	Month 5-6	no	phone was not available	no
05MC0047	05	Month 5-6	no	phone was not available	no
05MC0047	05	Month 5-6	no	phone was not available	no
05MC0047	05	Month 4-5	no	phone was not available	no
05MC0049	05	Baseline-1	no	phone was not available	no
05MC0049	05	Baseline-1	no	phone was not available	no
05MC0049	05	Baseline-1	yes		no
05MC0049	05	Baseline-1	no	participant was not at home	no
05MC0049	05	Baseline-1	no	phone was not available	no
05MC0049	05	Month 1-2	yes		no
05MC0049	05	Month 1-2	no	phone was not available	no
05MC0049	05	Month 1-2	no	phone was not available	no
05MC0049	05	Month 1-2	yes		no
05MC0049	05	Month 2-3	no	phone was not available	no
05MC0049	05	Month 2-3	no	phone was not available	no
05MC0049	05	Month 3-4	yes		no
05MC0049	05	Month 4-5	no	participant did not pick up the phone	no
05MC0049	05	Month 6-7	yes		no
05MC0049	05	Month 7-8	no	phone was not available	no
05MC0049	05	Month 8-9	no	Partcipant was not at home	no
05MC0049	05	Month 8-9	no	phone was not available	no
05MC0049	05	Month 8-9	no	Partcipant was not at home	no
05MC0050	05	Month 1-2	yes		no
05MC0050	05	Month 3-4	yes		no
05MC0050	05	Month 4-5	yes		no
05MC0052	05	Month 1-2	no	phone was not available	no
05MC0052	05	Month 1-2	no	Participant was away from the pills	no
05MC0052	05	Month 1-2	no	phone was not available	no
05MC0052	05	Month 2-3	no	phone was not available	no
05MC0052	05	Month 2-3	no	phone was not available	no
05MC0052	05	Month 3-4	no	phone was not available	no
05MC0052	05	Month 3-4	no	phone was not available	no
05MC0054	05	Baseline-1	yes		no
05MC0054	05	Month 1-2	no	participant was not at home	no
05MC0054	05	Month 1-2	no	phone was not available	no
05MC0054	05	Month 1-2	no	participant was not at home	no
05MC0054	05	Month 2-3	no	participant was not at home	no
05MC0054	05	Month 3-4	no	participant was not at home	no
05MC0054	05	Month 4-5	no	participant was not at home	no
05MC0054	05	Month 4-5	no	participant was not at home	no
05MC0054	05	Month 4-5	no	phone was not available	no
05MC0055	05	Baseline-1	no	phone was not available	no
05MC0055	05	Month 1-2	yes		no
05MC0055	05	Month 2-3	no	participant was not at home	no
05MC0055	05	Month 3-4	no	participant was not at home	no
05MC0055	05	Month 3-4	no	participant did not pick up the phone	no
05MC0055	05	Month 3-4	yes		no
05MC0055	05	Month 4-5	no	participant was not at home	no
05MC0055	05	Month 4-5	no	participant was not at home	no
05MC0055	05	Month 4-5	no	Participant was not at home	no
05MC0056	05	Baseline-1	no	participant did not pick up the phone	no
05MC0056	05	Baseline-1	no	participant was not at home	no
05MC0056	05	Month 1-2	no	participant was not at home	no
05MC0056	05	Month 2-3	no	participant was not at home	no
05MC0056	05	Month 2-3	no	participant was not at home	no
05MC0056	05	Month 2-3	no	phone was not available	no
05MC0056	05	Month 3-4	yes		no
05MC0056	05	Month 3-4	no	participant was not at home	no
06MC0001	06	Baseline-1	no	phone was not available
06MC0001	06	Month 2-3	no	phone was not available
06MC0001	06	Month 4-5	no	Participant was not with the phone
06MC0005	06	Baseline-1	no	participant does not have a phone
06MC0005	06	Month 4-5	yes
06MC0005	06	Month 5-6	no	phone was not available
06MC0005	06	Month 6-7	no	Participant was away from the pills	no
06MC0006	06	Baseline-1	no	phone was not available
06MC0006	06	Baseline-1	yes
06MC0006	06	Month 1-2	yes
06MC0006	06	Month 1-2	no	phone was not available
06MC0006	06	Month 1-2	no	participant did not pick up the phone
06MC0006	06	Month 2-3	no	phone was not available
06MC0006	06	Month 2-3	no	phone was not available
06MC0006	06	Month 3-4	yes
06MC0006	06	Month 4-5	no	participant was not with the phone
06MC0006	06	Month 4-5	no	phone was not available
06MC0006	06	Month 4-5	no	phone was not available
06MC0006	06	Month 4-5	no	phone was not available
06MC0007	06	Month 2-3	no	participant was not at home
06MC0007	06	Month 3-4	no	phone was not available
06MC0007	06	Month 4-5	yes
06MC0007	06	Month 5-6	no	phone was not available
06MC0007	06	Month 5-6	no	phone was not available
06MC0007	06	Month 6-7	no	participant was not at home	no
06MC0008	06	Baseline-1	no	phone was not available
06MC0008	06	Month 1-2	no	phone was not available
06MC0008	06	Month 1-2	no	phone was not available
06MC0008	06	Month 2-3	no	participant was not at home	no
06MC0008	06	Month 2-3	no	participant was not at home	no
06MC0008	06	Month 3-4	no	participant was not at home	no
06MC0008	06	Month 3-4	no	phone was not available	no
06MC0008	06	Month 3-4	no	phone was not available	no
06MC0008	06	Month 3-4	no	participant was not at home	no
06MC0008	06	Month 4-5	no	participant was not at home	no
06MC0008	06	Month 4-5	no	participant was not at home	no
06MC0008	06	Month 4-5	no	phone was not available	no
06MC0008	06	Month 4-5	no	phone was not available	no
06MC0008	06	Month 4-5	no	phone was not available	no
06MC0008	06	Month 5-6	no	participant was not at home	no
06MC0008	06	Month 5-6	no	participant did not pick up the phone	no
06MC0010	06	Month 1-2	no	participant was not at home	no
06MC0010	06	Month 1-2	yes		no
06MC0010	06	Month 3-4	yes		no
06MC0010	06	Month 2-3	yes		no
06MC0010	06	Month 3-4	no	participant was not at home	no
06MC0010	06	Month 3-4	no	Participant was away from the pills	no
06MC0011	06	Month 4-5	no	participant was not at home	no
06MC0011	06	Month 4-5	no	participant was not at home	no
06MC0011	06	Month 5-6	no	participant did not pick up the phone	no
06MC0011	06	Month 5-6	yes		no
06MC0012	06	Baseline-1	yes		no
06MC0012	06	Month 1-2	yes		no
06MC0012	06	Month 2-3	yes		no
06MC0012	06	Month 2-3	no	participant was not at home	no
06MC0012	06	Month 3-4	no	participant did not pick up the phone	no
06MC0012	06	Month 3-4	no	participant was not at home	no
06MC0012	06	Month 3-4	no	participant was not at home	no
06MC0012	06	Month 4-5	yes		no
06MC0012	06	Month 4-5	no	phone was not available	no
06MC0012	06	Month 5-6	yes		no
06MC0012	06	Month 5-6	no	participant was not at home	no
06MC0012	06	Month 5-6	no	phone was not available	no
06MC0016	06	Baseline-1	no	participant did not pick up the phone	no
06MC0016	06	Baseline-1	yes		no
06MC0016	06	Month 1-2	no	phone was not available	no
06MC0016	06	Month 1-2	no	phone was not available	no
06MC0016	06	Month 6-7	no	participant was not at home	no
06MC0016	06	Month 6-7	no	participant was not at home	no
06MC0016	06	Month 6-7	no	participant was not at home	no
06MC0016	06	Month 6-7	no	participant was not at home	no
06MC0016	06	Month 6-7	no	participant was not at home	no
07MC0003	07	Baseline-1	no	participant was not at home	no
07MC0003	07	Baseline-1	no	phone was not available	no
07MC0003	07	Month 1-2	yes
07MC0003	07	Month 2-3	no	phone was not available
07MC0003	07	Month 2-3	no	participant was not at home
07MC0003	07	Month 2-3	no	phone was not available
07MC0003	07	Month 3-4	no	phone was not available
07MC0003	07	Month 6-7	no	phone was not available
07MC0003	07	Month 6-7	no	participant was not at home
07MC0003	07	Month 6-7	no	phone was not available
07MC0003	07	Month 7-8	no	participant was not at home
07MC0004	07	Baseline-1	no	participant was not at home
07MC0004	07	Month 1-2	no	phone was not available
07MC0004	07	Month 1-2	no	phone was not available
07MC0004	07	Month 1-2	no	phone was not available
07MC0004	07	Month 2-3	no	phone was not available
07MC0005	07	Baseline-1	yes		no
07MC0005	07	Month 1-2	no	participant was not at home
07MC0005	07	Month 1-2	no	participant was not at home
07MC0005	07	Month 1-2	no	phone was not available
07MC0005	07	Month 4-5	yes
07MC0005	07	Month 4-5	no	participant was not at home
07MC0005	07	Month 4-5	no	participant was not at home
07MC0006	07	Baseline-1	yes
07MC0006	07	Month 2-3	yes
07MC0007	07	Baseline-1	no	phone was not available
07MC0007	07	Baseline-1	no	phone was not available
07MC0007	07	Month 1-2	no	phone was not available
07MC0007	07	Month 1-2	no	phone was not available
07MC0007	07	Month 1-2	no	phone was not available
07MC0007	07	Month 2-3	no	phone was not available
07MC0007	07	Month 2-3	no	phone was not available
07MC0007	07	Month 3-4	no	phone was not available
07MC0007	07	Month 3-4	no	phone was not available
07MC0007	07	Month 3-4	no	phone was not available
07MC0008	07	Baseline-1	no	phone was not available
07MC0008	07	Baseline-1	no	phone was not available
07MC0008	07	Month 1-2	yes
07MC0008	07	Month 2-3	no	participant was not at home
07MC0008	07	Month 3-4	no	participant was not at home	no
07MC0009	07	Baseline-1	yes
07MC0009	07	Month 1-2	yes
07MC0009	07	Month 1-2	no	phone was not available	no
07MC0009	07	Month 2-3	no	phone was not available
07MC0009	07	Month 2-3	yes
07MC0009	07	Month 3-4	yes		no
07MC0009	07	Month 4-5	no	participant was not at home	no
07MC0009	07	Month 4-5	yes		no
07MC0010	07	Baseline-1	yes
07MC0010	07	Month 1-2	yes
07MC0010	07	Month 2-3	yes
07MC0010	07	Month 3-4	yes		no
07MC0010	07	Month 4-5	no	participant was not at home	no
07MC0010	07	Month 4-5	yes		no
07MC0011	07	Month 2-3	no	phone was not available	no
07MC0012	07	Month 1-2	no	phone was not available	no
07MC0012	07	Month 2-3	yes		no
07MC0012	07	Month 3-4	no	Participant was away from the pills	no
07MC0012	07	Month 3-4	no	phone was not available	no
07MC0012	07	Month 4-5	no	participant was not at home	no
07MC0012	07	Month 3-4	no	Participant was away from the pills	no
07MC0013	07	Month 1-2	no	phone was not available	no
07MC0014	07	Month 1-2	yes		no
07MC0014	07	Month 3-4	no	participant was not at home	no
07MC0014	07	Month 4-5	yes		no
07MC0014	07	Month 5-6	yes		no
07MC0014	07	Month 6-7	no	phone was not available	no
07MC0015	07	Baseline-1	yes		no
07MC0015	07	Month 2-3	no	participant did not pick up the phone	no
07MC0015	07	Month 2-3	no	participant was not at home	no
07MC0015	07	Month 2-3	no	phone was not available	no
07MC0015	07	Month 3-4	yes		no
07MC0015	07	Month 3-4	no	participant did not pick up the phone	no
07MC0015	07	Month 5-6	yes		no
07MC0016	07	Month 1-2	no	phone was not available	no
07MC0016	07	Baseline-1	no	phone was not available	no
07MC0016	07	Month 1-2	no	phone was not available	no
07MC0016	07	Month 3-4	yes		no
07MC0016	07	Month 4-5	no	phone was not available	no
07MC0016	07	Month 4-5	yes		no
07MC0016	07	Month 4-5	no	phone was not available	no
07MC0017	07	Baseline-1	no	participant did not pick up the phone	no
07MC0017	07	Month 1-2	yes		no
07MC0017	07	Month 3-4	no	participant was not at home	no
07MC0017	07	Month 3-4	no	Participant was away from the pills	no
07MC0017	07	Month 4-5	no	phone was not available	no
07MC0017	07	Month 4-5	no	Participant was away from the pills	no
07MC0018	07	Month 4-5	yes		no
07MC0018	07	Month 4-5	no	phone was not available	no
08MC0001	08	Month 1-2	yes
08MC0001	08	Month 2-3	yes
08MC0001	08	Month 3-4	yes
08MC0001	08	Month 4-5	no	phone was not available
08MC0001	08	Month 5-6	no	did not collect pills
08MC0001	08	Month 5-6	no	participant was not with the phone
08MC0001	08	Month 7-8	no	participant did not pick up the phone
08MC0001	08	Month 7-8	no	participant did not pick up the phone
08MC0001	08	Month 7-8	no	phone was not available
08MC0002	08	Baseline-1	no	participant did not pick up the phone
08MC0002	08	Baseline-1	no	call was cut off
08MC0002	08	Month 3-4	no	participant was not at home
08MC0002	08	Month 3-4	no	phone was not available
08MC0002	08	Month 4-5	no	participant was not at home
08MC0002	08	Month 4-5	no	phone was not available
08MC0002	08	Month 5-6	no	phone was not available
08MC0002	08	Month 5-6	no	participant was not at home
08MC0002	08	Month 5-6	no	phone was not available
08MC0002	08	Month 5-6	no	phone was not available
08MC0002	08	Month 5-6	no	phone was not available
08MC0003	08	Baseline-1	no	Call was cut off
08MC0003	08	Month 3-4	no	participant does not have a phone
08MC0003	08	Month 5-6	no	participant does not have a phone
08MC0004	08	Baseline-1	yes
08MC0005	08	Baseline-1	no	phone was not available
08MC0005	08	Month 2-3	no	phone was not available
08MC0005	08	Month 3-4	no	phone was not available
08MC0005	08	Month 3-4	no	call was cut off
08MC0005	08	Month 3-4	no	phone was not available
08MC0005	08	Month 3-4	no	participant did not pick up the phone
08MC0005	08	Month 3-4	no	participant did not pick up the phone
08MC0005	08	Month 3-4	no	phone was not available
08MC0005	08	Month 4-5	yes
08MC0006	08	Baseline-1	no	phone was not available
08MC0006	08	Month 1-2	no	phone was not available
08MC0006	08	Month 1-2	no	phone was not available
08MC0006	08	Month 2-3	no	phone was not available
08MC0006	08	Month 2-3	no	phone was not available
08MC0006	08	Month 2-3	no	phone was not available
08MC0006	08	Month 3-4	no	phone was not available
08MC0006	08	Month 3-4	no	phone was not available
08MC0006	08	Month 4-5	no	phone was not available
08MC0006	08	Month 4-5	no	participant was not at home
08MC0006	08	Month 5-6	no	phone was not available
08MC0006	08	Month 6-7	no	participant was not with the phone
08MC0006	08	Month 6-7	no	participant was not at home	no
08MC0007	08	Baseline-1	yes
08MC0007	08	Month 1-2	yes
08MC0007	08	Month 2-3	no	participant was not at home
08MC0007	08	Month 2-3	yes
08MC0007	08	Month 3-4	no	participant did not pick up the phone
08MC0007	08	Month 3-4	no	participant was not at home
08MC0007	08	Month 4-5	no	phone was not available
08MC0007	08	Month 4-5	no	phone was not available
08MC0007	08	Month 5-6	no	phone was not available	no
08MC0007	08	Month 6-7	no	Participant was away from the pills	no
08MC0007	08	Month 5-6	no	phone was not available	no
08MC0007	08	Month 5-6	no	phone was not available	no
08MC0007	08	Month 6-7	yes		no
08MC0007	08	Month 6-7	no	Call was cut off	no
08MC0007	08	Month 6-7	no	Participant was away from the pills	no
08MC0007	08	Month 8-9	no	Participant was away from the pills	no
08MC0008	08	Baseline-1	no	participant did not pick up the phone
08MC0008	08	Baseline-1	yes
[truncated: 832 more rows]
