# Supplementary material for: Reaching the end of the line: Operational issues with implementing phone-based unannounced pill counts in resource-limited settings
Source: PLoS One. 2017 Oct 19;12(10):e0185549. doi: 10.1371/journal.pone.0185549 (PMC5648117; doi:10.1371/journal.pone.0185549)
Supplement: S4 File — (XLSX) [file pone.0185549.s004.xlsx]

## Sheet: UAPC_Final_ALL_Done
STUDY ID	SITE	MONTH NUMBER	ATTEMPT NUMBER	STATUS	REASON FOR REFUSAL
010001	01	2. Month 2	3rd Attempt	1. Successful
010001	01	2. Month 2	1st Attempt	2. Not Successful	1. Phone Switched Off
010001	01	2. Month 2	2nd Attempt	2. Not Successful	1. Phone Switched Off
010001	01	3. Month 3	1st Attempt	1. Successful
010001	01	4. Month 4	1st Attempt	1. Successful
010001	01	5. Month 5	3rd Attempt	2. Not Successful	1. Phone Switched Off
010001	01	5. Month 5	1st Attempt	2. Not Successful	4. Phone Unanswered
010001	01	5. Month 5	2nd Attempt	2. Not Successful	4. Phone Unanswered
010001	01	6. Month 6	1st Attempt	1. Successful
010001	01	6. Month 6	1st Attempt	2. Not Successful	1. Phone Switched Off
010002	01	1. Month 1	2nd Attempt	1. Successful
010002	01	1. Month 1	1st Attempt	2. Not Successful	4. Phone Unanswered
010002	01	2. Month 2	3rd Attempt	1. Successful
010002	01	2. Month 2	1st Attempt	2. Not Successful	3. Newtwork Problem
010002	01	2. Month 2	2nd Attempt	2. Not Successful	4. Phone Unanswered
010002	01	3. Month 3	1st Attempt	2. Not Successful	3. Newtwork Problem
010002	01	3. Month 3	2nd Attempt	2. Not Successful	3. Newtwork Problem
010002	01	3. Month 3	3rd Attempt	2. Not Successful	3. Newtwork Problem
010002	01	4. Month 4	1st Attempt	1. Successful
010002	01	5. Month 5	1st Attempt	2. Not Successful	3. Newtwork Problem
010002	01	5. Month 5	2nd Attempt	2. Not Successful	3. Newtwork Problem
010002	01	5. Month 5	3rd Attempt	2. Not Successful	4. Phone Unanswered
010003	01	1. Month 1	2nd Attempt	2. Not Successful	1. Phone Switched Off
010003	01	1. Month 1	1st Attempt	2. Not Successful	3. Newtwork Problem
010003	01	1. Month 1	3rd Attempt	2. Not Successful	4. Phone Unanswered
010003	01	2. Month 2	3rd Attempt	1. Successful
010003	01	2. Month 2	1st Attempt	2. Not Successful	1. Phone Switched Off
010003	01	2. Month 2	2nd Attempt	2. Not Successful	1. Phone Switched Off
010003	01	3. Month 3	1st Attempt	2. Not Successful	1. Phone Switched Off
010003	01	3. Month 3	2nd Attempt	2. Not Successful	1. Phone Switched Off
010003	01	3. Month 3	3rd Attempt	2. Not Successful	4. Phone Unanswered
010004	01	1. Month 1	1st Attempt	1. Successful
010004	01	2. Month 2	2nd Attempt	2. Not Successful	3. Newtwork Problem
010004	01	2. Month 2	1st Attempt	2. Not Successful	6. Phone Picked Up By Someone Else
010004	01	2. Month 2	3rd Attempt	2. Not Successful	6. Phone Picked Up By Someone Else
010005	01	2. Month 2	2nd Attempt	2. Not Successful	1. Phone Switched Off
010005	01	2. Month 2	1st Attempt	2. Not Successful	4. Phone Unanswered
010005	01	2. Month 2	3rd Attempt	2. Not Successful	4. Phone Unanswered
010005	01	3. Month 3	1st Attempt	2. Not Successful	4. Phone Unanswered
010005	01	3. Month 3	2nd Attempt	2. Not Successful	5. Pt. Not Comfortable to Talk
010005	01	3. Month 3	3rd Attempt	2. Not Successful	5. Pt. Not Comfortable to Talk
010005	01	4. Month 4	1st Attempt	1. Successful
010005	01	5. Month 5	1st Attempt	2. Not Successful	3. Newtwork Problem
010005	01	5. Month 5	2nd Attempt	2. Not Successful	3. Newtwork Problem
010005	01	5. Month 5	3rd Attempt	2. Not Successful	3. Newtwork Problem
010006	01	1. Month 1	1st Attempt	2. Not Successful	1. Phone Switched Off
010006	01	1. Month 1	2nd Attempt	2. Not Successful	4. Phone Unanswered
010006	01	1. Month 1	3rd Attempt	2. Not Successful	4. Phone Unanswered
010006	01	2. Month 2	3rd Attempt	2. Not Successful	1. Phone Switched Off
010006	01	2. Month 2	1st Attempt	2. Not Successful	4. Phone Unanswered
010006	01	2. Month 2	2nd Attempt	2. Not Successful	4. Phone Unanswered
010006	01	3. Month 3	2nd Attempt	1. Successful
010006	01	3. Month 3	1st Attempt	2. Not Successful	4. Phone Unanswered
010006	01	4. Month 4	1st Attempt	1. Successful
010006	01	5. Month 5	1st Attempt	2. Not Successful	1. Phone Switched Off
010006	01	5. Month 5	3rd Attempt	2. Not Successful	1. Phone Switched Off
010006	01	5. Month 5	2nd Attempt	2. Not Successful	4. Phone Unanswered
010006	01	6. Month 6	1st Attempt	2. Not Successful	3. Newtwork Problem
010006	01	6. Month 6	2nd Attempt	2. Not Successful	3. Newtwork Problem
010006	01	6. Month 6	3rd Attempt	2. Not Successful	3. Newtwork Problem
010007	01	1. Month 1	1st Attempt	2. Not Successful	1. Phone Switched Off
010007	01	1. Month 1	2nd Attempt	2. Not Successful	3. Newtwork Problem
010007	01	1. Month 1	3rd Attempt	2. Not Successful	3. Newtwork Problem
010007	01	2. Month 2	1st Attempt	2. Not Successful	3. Newtwork Problem
010007	01	2. Month 2	3rd Attempt	2. Not Successful	3. Newtwork Problem
010007	01	2. Month 2	2nd Attempt	2. Not Successful	4. Phone Unanswered
010007	01	3. Month 3	1st Attempt	1. Successful
010007	01	4. Month 4	1st Attempt	1. Successful
010007	01	5. Month 5	1st Attempt	2. Not Successful	3. Newtwork Problem
010007	01	5. Month 5	2nd Attempt	2. Not Successful	3. Newtwork Problem
010007	01	5. Month 5	3rd Attempt	2. Not Successful	3. Newtwork Problem
010007	01	6. Month 6	2nd Attempt	2. Not Successful	3. Newtwork Problem
010007	01	6. Month 6	3rd Attempt	2. Not Successful	3. Newtwork Problem
010007	01	6. Month 6	1st Attempt	2. Not Successful	4. Phone Unanswered
010008	01	1. Month 1	2nd Attempt	1. Successful
010008	01	1. Month 1	1st Attempt	2. Not Successful	3. Newtwork Problem
010008	01	2. Month 2	2nd Attempt	2. Not Successful	3. Newtwork Problem
010008	01	2. Month 2	1st Attempt	2. Not Successful	6. Phone Picked Up By Someone Else
010008	01	2. Month 2	3rd Attempt	2. Not Successful	6. Phone Picked Up By Someone Else
010008	01	3. Month 3	1st Attempt	2. Not Successful	3. Newtwork Problem
010008	01	3. Month 3	2nd Attempt	2. Not Successful	3. Newtwork Problem
010008	01	3. Month 3	3rd Attempt	2. Not Successful	3. Newtwork Problem
010008	01	4. Month 4	4th Attempt	2. Not Successful	1. Phone Switched Off
010008	01	4. Month 4	1st Attempt	2. Not Successful	3. Newtwork Problem
010008	01	4. Month 4	2nd Attempt	2. Not Successful	3. Newtwork Problem
010008	01	4. Month 4	3rd Attempt	2. Not Successful	3. Newtwork Problem
010008	01	4. Month 4	5th Attempt	2. Not Successful	6. Phone Picked Up By Someone Else
010008	01	5. Month 5	2nd Attempt	2. Not Successful	1. Phone Switched Off
010008	01	5. Month 5	4th Attempt	2. Not Successful	1. Phone Switched Off
010008	01	5. Month 5	1st Attempt	2. Not Successful	3. Newtwork Problem
010008	01	5. Month 5	3rd Attempt	2. Not Successful	3. Newtwork Problem
010008	01	5. Month 5	5th Attempt	2. Not Successful	3. Newtwork Problem
010008	01	6. Month 6	1st Attempt	2. Not Successful	1. Phone Switched Off
010008	01	6. Month 6	2nd Attempt	2. Not Successful	1. Phone Switched Off
010008	01	6. Month 6	3rd Attempt	2. Not Successful	3. Newtwork Problem
010008	01	6. Month 6	4th Attempt	2. Not Successful	3. Newtwork Problem
010008	01	6. Month 6	5th Attempt	2. Not Successful	3. Newtwork Problem
010009	01	1. Month 1	1st Attempt	2. Not Successful	2. Pt. Has No Phone
010010	01	1. Month 1	1st Attempt	2. Not Successful	3. Newtwork Problem
010010	01	1. Month 1	2nd Attempt	2. Not Successful	3. Newtwork Problem
010010	01	1. Month 1	4th Attempt	2. Not Successful	3. Newtwork Problem
010010	01	1. Month 1	3rd Attempt	2. Not Successful	6. Phone Picked Up By Someone Else
010010	01	2. Month 2	4th Attempt	1. Successful
010010	01	2. Month 2	1st Attempt	2. Not Successful	3. Newtwork Problem
010010	01	2. Month 2	2nd Attempt	2. Not Successful	3. Newtwork Problem
010010	01	2. Month 2	3rd Attempt	2. Not Successful	3. Newtwork Problem
010010	01	3. Month 3	2nd Attempt	1. Successful
010010	01	3. Month 3	1st Attempt	2. Not Successful	3. Newtwork Problem
010010	01	4. Month 4	5th Attempt	1. Successful
010010	01	4. Month 4	1st Attempt	2. Not Successful	3. Newtwork Problem
010010	01	4. Month 4	2nd Attempt	2. Not Successful	3. Newtwork Problem
010010	01	4. Month 4	3rd Attempt	2. Not Successful	3. Newtwork Problem
010010	01	4. Month 4	4th Attempt	2. Not Successful	3. Newtwork Problem
010010	01	5. Month 5	4th Attempt	1. Successful
010010	01	5. Month 5	1st Attempt	2. Not Successful	5. Pt. Not Comfortable to Talk
010010	01	5. Month 5	2nd Attempt	2. Not Successful	5. Pt. Not Comfortable to Talk
010010	01	5. Month 5	3rd Attempt	2. Not Successful	5. Pt. Not Comfortable to Talk
010010	01	6. Month 6	4th Attempt	1. Successful
010010	01	6. Month 6	2nd Attempt	2. Not Successful	3. Newtwork Problem
010010	01	6. Month 6	1st Attempt	2. Not Successful	4. Phone Unanswered
010010	01	6. Month 6	3rd Attempt	2. Not Successful	4. Phone Unanswered
010011	01	1. Month 1	3nd Attempt	1. Successful
010011	01	1. Month 1	2nd Attempt	2. Not Successful	3. Newtwork Problem
010011	01	1. Month 1	1st Attempt	2. Not Successful	4. Phone Unanswered
010011	01	2. Month 2	2nd Attempt	1. Successful
010011	01	2. Month 2	1st Attempt	2. Not Successful	3. Newtwork Problem
010011	01	3. Month 3	3rd Attempt	1. Successful
010011	01	3. Month 3	1st Attempt	2. Not Successful	4. Phone Unanswered
010011	01	3. Month 3	2nd Attempt	2. Not Successful	4. Phone Unanswered
010011	01	4. Month 4	1st Attempt	2. Not Successful	1. Phone Switched Off
010011	01	4. Month 4	2nd Attempt	2. Not Successful	3. Newtwork Problem
010011	01	4. Month 4	4th Attempt	2. Not Successful	3. Newtwork Problem
010011	01	4. Month 4	5th Attempt	2. Not Successful	3. Newtwork Problem
010011	01	4. Month 4	3rd Attempt	2. Not Successful	4. Phone Unanswered
010011	01	5. Month 5	2nd Attempt	2. Not Successful	3. Newtwork Problem
010011	01	5. Month 5	1st Attempt	2. Not Successful	4. Phone Unanswered
010011	01	5. Month 5	3rd Attempt	2. Not Successful	4. Phone Unanswered
010011	01	5. Month 5	4th Attempt	2. Not Successful	4. Phone Unanswered
010011	01	5. Month 5	5th Attempt	2. Not Successful	4. Phone Unanswered
010011	01	6. Month 6	5th Attempt	1. Successful
010011	01	6. Month 6	1st Attempt	2. Not Successful	4. Phone Unanswered
010011	01	6. Month 6	2nd Attempt	2. Not Successful	4. Phone Unanswered
010011	01	6. Month 6	3rd Attempt	2. Not Successful	4. Phone Unanswered
010011	01	6. Month 6	4th Attempt	2. Not Successful	4. Phone Unanswered
010012	01	2. Month 2	1st Attempt	2. Not Successful	2. Pt. Has No Phone
010013	01	1. Month 1	1st Attempt	2. Not Successful	3. Newtwork Problem
010013	01	1. Month 1	2nd Attempt	2. Not Successful	3. Newtwork Problem
010013	01	1. Month 1	3rd Attempt	2. Not Successful	3. Newtwork Problem
010013	01	1. Month 1	4th Attempt	2. Not Successful	3. Newtwork Problem
010013	01	1. Month 1	5th Attempt	2. Not Successful	3. Newtwork Problem
010013	01	2. Month 2	1st Attempt	2. Not Successful	1. Phone Switched Off
010013	01	2. Month 2	2nd Attempt	2. Not Successful	3. Newtwork Problem
010013	01	2. Month 2	3rd Attempt	2. Not Successful	3. Newtwork Problem
010013	01	2. Month 2	4th Attempt	2. Not Successful	3. Newtwork Problem
010013	01	2. Month 2	5th Attempt	2. Not Successful	3. Newtwork Problem
010013	01	3. Month 3	4th Attempt	1. Successful
010013	01	3. Month 3	2nd Attempt	2. Not Successful	3. Newtwork Problem
010013	01	3. Month 3	3rd Attempt	2. Not Successful	5. Pt. Not Comfortable to Talk
010013	01	4. Month 4	3rd Attempt	1. Successful
010013	01	4. Month 4	1st Attempt	2. Not Successful	3. Newtwork Problem
010013	01	4. Month 4	2nd Attempt	2. Not Successful	5. Pt. Not Comfortable to Talk
010013	01	5. Month 5	5th Attempt	1. Successful
010013	01	5. Month 5	2nd Attempt	2. Not Successful	1. Phone Switched Off
010013	01	5. Month 5	1st Attempt	2. Not Successful	3. Newtwork Problem
010013	01	5. Month 5	3rd Attempt	2. Not Successful	3. Newtwork Problem
010013	01	5. Month 5	4th Attempt	2. Not Successful	5. Pt. Not Comfortable to Talk
010013	01	6. Month 6	2nd Attempt	1. Successful
010013	01	6. Month 6	1st Attempt	2. Not Successful	5. Pt. Not Comfortable to Talk
010014	01	1. Month 1	2nd Attempt	1. Successful
010014	01	1. Month 1	1st Attempt	2. Not Successful	4. Phone Unanswered
010014	01	2. Month 2	1st Attempt	2. Not Successful	3. Newtwork Problem
010014	01	2. Month 2	2nd Attempt	2. Not Successful	3. Newtwork Problem
010014	01	2. Month 2	3rd Attempt	2. Not Successful	3. Newtwork Problem
010014	01	2. Month 2	4th Attempt	2. Not Successful	3. Newtwork Problem
010014	01	2. Month 2	5th Attempt	2. Not Successful	3. Newtwork Problem
010014	01	3. Month 3	1st Attempt	2. Not Successful	3. Newtwork Problem
010014	01	3. Month 3	4th Attempt	2. Not Successful	3. Newtwork Problem
010014	01	3. Month 3	3rd Attempt	2. Not Successful	4. Phone Unanswered
010014	01	3. Month 3	2nd Attempt	2. Not Successful	5. Pt. Not Comfortable to Talk
010014	01	3. Month 3	5th Attempt	2. Not Successful	5. Pt. Not Comfortable to Talk
010014	01	4. Month 4	5th Attempt	1. Successful
010014	01	4. Month 4	3rd Attempt	2. Not Successful	3. Newtwork Problem
010014	01	4. Month 4	1st Attempt	2. Not Successful	5. Pt. Not Comfortable to Talk
010014	01	4. Month 4	2nd Attempt	2. Not Successful	5. Pt. Not Comfortable to Talk
010014	01	4. Month 4	4th Attempt	2. Not Successful	7. Other Problem
010014	01	5. Month 5	2nd Attempt	1. Successful
010014	01	5. Month 5	2nd Attempt	2. Not Successful	4. Phone Unanswered
010014	01	5. Month 5	1st Attempt	2. Not Successful	7. Other Problem
010014	01	6. Month 6	1st Attempt	1. Successful
010014	01	6. Month 6	2nd Attempt	2. Not Successful	3. Newtwork Problem
010014	01	6. Month 6	3rd Attempt	2. Not Successful	3. Newtwork Problem
010014	01	6. Month 6	4th Attempt	2. Not Successful	3. Newtwork Problem
010014	01	6. Month 6	5th Attempt	2. Not Successful	3. Newtwork Problem
010014	01	6. Month 6	1st Attempt	2. Not Successful	5. Pt. Not Comfortable to Talk
010015	01	1. Month 1	3rd Attempt	1. Successful
010015	01	1. Month 1	1st Attempt	2. Not Successful	3. Newtwork Problem
010015	01	1. Month 1	2nd Attempt	2. Not Successful	5. Pt. Not Comfortable to Talk
010015	01	2. Month 2	5th Attempt	1. Successful
010015	01	2. Month 2	2nd Attempt	2. Not Successful	3. Newtwork Problem
010015	01	2. Month 2	1st Attempt	2. Not Successful	4. Phone Unanswered
010015	01	2. Month 2	3rd Attempt	2. Not Successful	4. Phone Unanswered
010015	01	2. Month 2	4th Attempt	2. Not Successful	5. Pt. Not Comfortable to Talk
010016	01	1. Month 1	2nd Attempt	1. Successful
010016	01	1. Month 1	1st Attempt	2. Not Successful	3. Newtwork Problem
010016	01	2. Month 2	1st Attempt	2. Not Successful	1. Phone Switched Off
010016	01	2. Month 2	2nd Attempt	2. Not Successful	1. Phone Switched Off
010016	01	2. Month 2	3rd Attempt	2. Not Successful	1. Phone Switched Off
010016	01	2. Month 2	4th Attempt	2. Not Successful	1. Phone Switched Off
010016	01	2. Month 2	5th Attempt	2. Not Successful	1. Phone Switched Off
010016	01	3. Month 3	1st Attempt	2. Not Successful	1. Phone Switched Off
010016	01	3. Month 3	2nd Attempt	2. Not Successful	1. Phone Switched Off
010016	01	3. Month 3	3rd Attempt	2. Not Successful	1. Phone Switched Off
010016	01	3. Month 3	4th Attempt	2. Not Successful	1. Phone Switched Off
010016	01	3. Month 3	5th Attempt	2. Not Successful	1. Phone Switched Off
010016	01	4. Month 4	3rd Attempt	1. Successful
010016	01	4. Month 4	2nd Attempt	2. Not Successful	3. Newtwork Problem
010016	01	4. Month 4	1st Attempt	2. Not Successful	6. Phone Picked Up By Someone Else
010017	01	1. Month 1	2nd Attempt	1. Successful
010017	01	1. Month 1	1st Attempt	2. Not Successful	3. Newtwork Problem
010017	01	2. Month 2	1st Attempt	1. Successful
010017	01	3. Month 3	1st Attempt	1. Successful
010017	01	4. Month 4	5th Attempt	1. Successful
010017	01	4. Month 4	1st Attempt	2. Not Successful	3. Newtwork Problem
010017	01	4. Month 4	2nd Attempt	2. Not Successful	3. Newtwork Problem
010017	01	4. Month 4	4th Attempt	2. Not Successful	3. Newtwork Problem
010017	01	4. Month 4	3rd Attempt	2. Not Successful	4. Phone Unanswered
010017	01	5. Month 5	1st Attempt	2. Not Successful	3. Newtwork Problem
010017	01	5. Month 5	2nd Attempt	2. Not Successful	3. Newtwork Problem
010017	01	5. Month 5	3rd Attempt	2. Not Successful	3. Newtwork Problem
010017	01	5. Month 5	4th Attempt	2. Not Successful	3. Newtwork Problem
010017	01	5. Month 5	5th Attempt	2. Not Successful	6. Phone Picked Up By Someone Else
010017	01	6. Month 6	5th Attempt	2. Not Successful	1. Phone Switched Off
010017	01	6. Month 6	2nd Attempt	2. Not Successful	4. Phone Unanswered
010017	01	6. Month 6	3rd Attempt	2. Not Successful	4. Phone Unanswered
010017	01	6. Month 6	4th Attempt	2. Not Successful	4. Phone Unanswered
010017	01	6. Month 6	1st Attempt	2. Not Successful	5. Pt. Not Comfortable to Talk
010018	01	1. Month 1	1st Attempt	1. Successful
010018	01	2. Month 2	4th Attempt	2. Not Successful	3. Newtwork Problem
010018	01	2. Month 2	5th Attempt	2. Not Successful	3. Newtwork Problem
010018	01	2. Month 2	1st Attempt	2. Not Successful	4. Phone Unanswered
010018	01	2. Month 2	2nd Attempt	2. Not Successful	4. Phone Unanswered
010018	01	2. Month 2	3rd Attempt	2. Not Successful	4. Phone Unanswered
010018	01	3. Month 3	1st Attempt	1. Successful
010018	01	4. Month 4	1st Attempt	2. Not Successful	7. Other Problem
010018	01	4. Month 4	2nd Attempt	2. Not Successful	7. Other Problem
010018	01	4. Month 4	3rd Attempt	2. Not Successful	7. Other Problem
010018	01	4. Month 4	4th Attempt	2. Not Successful	7. Other Problem
010018	01	4. Month 4	5th Attempt	2. Not Successful	7. Other Problem
010018	01	5. Month 5	4th Attempt	1. Successful
010018	01	5. Month 5	1st Attempt	2. Not Successful	3. Newtwork Problem
010018	01	5. Month 5	2nd Attempt	2. Not Successful	3. Newtwork Problem
010018	01	5. Month 5	3rd Attempt	2. Not Successful	4. Phone Unanswered
010018	01	6. Month 6	1st Attempt	2. Not Successful	3. Newtwork Problem
010018	01	6. Month 6	2nd Attempt	2. Not Successful	3. Newtwork Problem
010018	01	6. Month 6	4th Attempt	2. Not Successful	3. Newtwork Problem
010018	01	6. Month 6	5th Attempt	2. Not Successful	3. Newtwork Problem
010018	01	6. Month 6	3rd Attempt	2. Not Successful	4. Phone Unanswered
010019	01	1. Month 1	1st Attempt	2. Not Successful	3. Newtwork Problem
010019	01	1. Month 1	3rd Attempt	2. Not Successful	3. Newtwork Problem
010019	01	1. Month 1	4th Attempt	2. Not Successful	3. Newtwork Problem
010019	01	1. Month 1	5th Attempt	2. Not Successful	3. Newtwork Problem
010019	01	1. Month 1	2nd Attempt	2. Not Successful	5. Pt. Not Comfortable to Talk
010019	01	2. Month 2	1st Attempt	2. Not Successful	3. Newtwork Problem
010019	01	2. Month 2	2nd Attempt	2. Not Successful	3. Newtwork Problem
010019	01	2. Month 2	3rd Attempt	2. Not Successful	3. Newtwork Problem
010019	01	2. Month 2	4th Attempt	2. Not Successful	3. Newtwork Problem
010019	01	2. Month 2	5th Attempt	2. Not Successful	3. Newtwork Problem
010019	01	3. Month 3	5th Attempt	2. Not Successful	1. Phone Switched Off
010019	01	3. Month 3	1st Attempt	2. Not Successful	3. Newtwork Problem
010019	01	3. Month 3	2nd Attempt	2. Not Successful	3. Newtwork Problem
010019	01	3. Month 3	3rd Attempt	2. Not Successful	5. Pt. Not Comfortable to Talk
010019	01	3. Month 3	4th Attempt	2. Not Successful	7. Other Problem
010019	01	4. Month 4	1st Attempt	2. Not Successful	1. Phone Switched Off
010019	01	4. Month 4	3rd Attempt	2. Not Successful	3. Newtwork Problem
010019	01	4. Month 4	5th Attempt	2. Not Successful	5. Pt. Not Comfortable to Talk
010019	01	4. Month 4	2nd Attempt	2. Not Successful	7. Other Problem
010019	01	4. Month 4	4th Attempt	2. Not Successful	7. Other Problem
010019	01	5. Month 5	1st Attempt	2. Not Successful	3. Newtwork Problem
010019	01	5. Month 5	3rd Attempt	2. Not Successful	3. Newtwork Problem
010019	01	5. Month 5	4th Attempt	2. Not Successful	3. Newtwork Problem
010019	01	5. Month 5	2nd Attempt	2. Not Successful	7. Other Problem
010020	01	1. Month 1	1st Attempt	2. Not Successful	3. Newtwork Problem
010020	01	1. Month 1	3rd Attempt	2. Not Successful	3. Newtwork Problem
010020	01	1. Month 1	4th Attempt	2. Not Successful	3. Newtwork Problem
010020	01	1. Month 1	5th Attempt	2. Not Successful	3. Newtwork Problem
010020	01	1. Month 1	2nd Attempt	2. Not Successful	4. Phone Unanswered
010020	01	2. Month 2	2nd Attempt	1. Successful
010020	01	2. Month 2	1st Attempt	2. Not Successful	3. Newtwork Problem
010020	01	3. Month 3	5th Attempt	1. Successful
010020	01	3. Month 3	1st Attempt	2. Not Successful	3. Newtwork Problem
010020	01	3. Month 3	2nd Attempt	2. Not Successful	3. Newtwork Problem
010020	01	3. Month 3	3rd Attempt	2. Not Successful	4. Phone Unanswered
010020	01	3. Month 3	4th Attempt	2. Not Successful	4. Phone Unanswered
010020	01	4. Month 4	1st Attempt	2. Not Successful	3. Newtwork Problem
010020	01	4. Month 4	3rd Attempt	2. Not Successful	3. Newtwork Problem
010020	01	4. Month 4	4th Attempt	2. Not Successful	3. Newtwork Problem
010020	01	4. Month 4	2nd Attempt	2. Not Successful	4. Phone Unanswered
010020	01	4. Month 4	5th Attempt	2. Not Successful	5. Pt. Not Comfortable to Talk
010020	01	5. Month 5	4th Attempt	1. Successful
010020	01	5. Month 5	1st Attempt	2. Not Successful	4. Phone Unanswered
010020	01	5. Month 5	2nd Attempt	2. Not Successful	4. Phone Unanswered
010020	01	5. Month 5	3rd Attempt	2. Not Successful	4. Phone Unanswered
010020	01	6. Month 6	3rd Attempt	1. Successful
010020	01	6. Month 6	2nd Attempt	2. Not Successful	1. Phone Switched Off
010020	01	6. Month 6	1st Attempt	2. Not Successful	4. Phone Unanswered
010021	01	1. Month 1	3rd Attempt	1. Successful
010021	01	1. Month 1	2nd Attempt	2. Not Successful	3. Newtwork Problem
010021	01	1. Month 1	1st Attempt	2. Not Successful	4. Phone Unanswered
010021	01	2. Month 2	2nd Attempt	1. Successful
010021	01	2. Month 2	1st Attempt	2. Not Successful	3. Newtwork Problem
010021	01	3. Month 3	4th Attempt	1. Successful
010021	01	3. Month 3	1st Attempt	2. Not Successful	3. Newtwork Problem
010021	01	3. Month 3	2nd Attempt	2. Not Successful	3. Newtwork Problem
010021	01	3. Month 3	3rd Attempt	2. Not Successful	4. Phone Unanswered
010021	01	4. Month 4	4th Attempt	1. Successful
010021	01	4. Month 4	1st Attempt	2. Not Successful	3. Newtwork Problem
010021	01	4. Month 4	3rd Attempt	2. Not Successful	4. Phone Unanswered
010021	01	4. Month 4	2nd Attempt	2. Not Successful	5. Pt. Not Comfortable to Talk
010022	01	1. Month 1	1st Attempt	2. Not Successful	3. Newtwork Problem
010022	01	1. Month 1	2nd Attempt	2. Not Successful	3. Newtwork Problem
010022	01	1. Month 1	3rd Attempt	2. Not Successful	3. Newtwork Problem
010022	01	1. Month 1	4th Attempt	2. Not Successful	3. Newtwork Problem
010022	01	1. Month 1	5th Attempt	2. Not Successful	3. Newtwork Problem
010022	01	2. Month 2	4th Attempt	2. Not Successful	1. Phone Switched Off
010022	01	2. Month 2	2nd Attempt	2. Not Successful	3. Newtwork Problem
010022	01	2. Month 2	3rd Attempt	2. Not Successful	3. Newtwork Problem
010022	01	2. Month 2	1st Attempt	2. Not Successful	5. Pt. Not Comfortable to Talk
010022	01	3. Month 3	4th Attempt	1. Successful
010022	01	3. Month 3	1st Attempt	2. Not Successful	3. Newtwork Problem
010022	01	3. Month 3	2nd Attempt	2. Not Successful	3. Newtwork Problem
010022	01	3. Month 3	3rd Attempt	2. Not Successful	3. Newtwork Problem
010023	01	1. Month 1	1st Attempt	2. Not Successful	1. Phone Switched Off
010023	01	1. Month 1	3rd Attempt	2. Not Successful	1. Phone Switched Off
010023	01	1. Month 1	4th Attempt	2. Not Successful	1. Phone Switched Off
010023	01	1. Month 1	5th Attempt	2. Not Successful	1. Phone Switched Off
010023	01	1. Month 1	2nd Attempt	2. Not Successful	3. Newtwork Problem
010023	01	3. Month 3	1st Attempt	1. Successful
010023	01	4. Month 4	5th Attempt	1. Successful
010023	01	4. Month 4	1st Attempt	2. Not Successful	3. Newtwork Problem
010023	01	4. Month 4	3rd Attempt	2. Not Successful	3. Newtwork Problem
010023	01	4. Month 4	2nd Attempt	2. Not Successful	6. Phone Picked Up By Someone Else
010023	01	4. Month 4	4th Attempt	2. Not Successful	6. Phone Picked Up By Someone Else
010023	01	5. Month 5	5th Attempt	1. Successful
010023	01	5. Month 5	1st Attempt	2. Not Successful	1. Phone Switched Off
010023	01	5. Month 5	2nd Attempt	2. Not Successful	1. Phone Switched Off
010023	01	5. Month 5	3rd Attempt	2. Not Successful	1. Phone Switched Off
010023	01	5. Month 5	4th Attempt	2. Not Successful	6. Phone Picked Up By Someone Else
010024	01	1. Month 1	1st Attempt	1. Successful
020001	02	1. Month 1	1st Attempt	1. Successful
020001	02	2. Month 2	1st Attempt	1. Successful
020001	02	3. Month 3	1st Attempt	2. Not Successful
020001	02	3. Month 3	2nd Attempt	2. Not Successful
020001	02	3. Month 3	3rd Attempt	2. Not Successful
020001	02	4. Month 4	1st Attempt	1. Successful
020001	02	5. Month 5	1st Attempt	1. Successful
020001	02	6. Month 6	1st Attempt	1. Successful
020002	02	1. Month 1	1st Attempt	1. Successful
020002	02	2. Month 2	1st Attempt	1. Successful
020002	02	3. Month 3	1st Attempt	1. Successful
020002	02	4. Month 4	1st Attempt	1. Successful
020002	02	5. Month 5	1st Attempt	1. Successful
020003	02	1. Month 1	1st Attempt	1. Successful
020003	02	2. Month 2	1st Attempt	1. Successful
020004	02	1. Month 1	2nd Attempt	2. Not Successful	3. Newtwork Problem
020004	02	1. Month 1	3rd Attempt	2. Not Successful	3. Newtwork Problem
020004	02	3. Month 3	1st Attempt	2. Not Successful	3. Newtwork Problem
020004	02	3. Month 3	2nd Attempt	2. Not Successful	3. Newtwork Problem
020004	02	3. Month 3	3rd Attempt	2. Not Successful	3. Newtwork Problem
020004	02	4. Month 4	1st Attempt	2. Not Successful	3. Newtwork Problem
020004	02	4. Month 4	2nd Attempt	2. Not Successful	3. Newtwork Problem
020004	02	4. Month 4	3rd Attempt	2. Not Successful	3. Newtwork Problem
020005	02	1. Month 1	1st Attempt	1. Successful
020005	02	2. Month 2	1st Attempt	1. Successful
020005	02	3. Month 3	1st Attempt	1. Successful
020005	02	4. Month 4	1st Attempt	1. Successful
020005	02	5. Month 5	1st Attempt	1. Successful
020005	02	6. Month 6	1st Attempt	1. Successful
020006	02	1. Month 1	1st Attempt	1. Successful
020006	02	2. Month 2	1st Attempt	1. Successful
020006	02	3. Month 3	1st Attempt	1. Successful
020006	02	4. Month 4	1st Attempt	1. Successful
020006	02	5. Month 5	1st Attempt	1. Successful
020006	02	6. Month 6	1st Attempt	1. Successful
020007	02	1. Month 1	1st Attempt	2. Not Successful
020007	02	1. Month 1	2nd Attempt	2. Not Successful
020007	02	1. Month 1	3rd Attempt	2. Not Successful
020007	02	2. Month 2	1st Attempt	1. Successful
020007	02	3. Month 3	1st Attempt	1. Successful
020007	02	6. Month 6	1st Attempt	2. Not Successful	6. Phone Picked Up By Someone Else
020007	02	6. Month 6	2nd Attempt	2. Not Successful	6. Phone Picked Up By Someone Else
020007	02	6. Month 6	3rd Attempt	2. Not Successful	6. Phone Picked Up By Someone Else
020007	02	7. Month 7	1st Attempt	2. Not Successful
020007	02	7. Month 7	2nd Attempt	2. Not Successful
020007	02	7. Month 7	3rd Attempt	2. Not Successful
020007	02	9. Month 9	1st Attempt	2. Not Successful
020007	02	9. Month 9	2nd Attempt	2. Not Successful
020007	02	9. Month 9	3rd Attempt	2. Not Successful
020008	02	1. Month 1	1st Attempt	1. Successful
020008	02	2. Month 2	1st Attempt	1. Successful
020008	02	3. Month 3	1st Attempt	1. Successful
020008	02	4. Month 4	1st Attempt	1. Successful
020008	02	5. Month 5	1st Attempt	1. Successful
020008	02	6. Month 6	1st Attempt	1. Successful
020009	02	1. Month 1	1st Attempt	1. Successful
020009	02	2. Month 2	1st Attempt	1. Successful
020009	02	3. Month 3	1st Attempt	1. Successful
020009	02	4. Month 4	1st Attempt	1. Successful
020009	02	5. Month 5	1st Attempt	2. Not Successful
020009	02	5. Month 5	2nd Attempt	2. Not Successful
020009	02	5. Month 5	3rd Attempt	2. Not Successful
020009	02	6. Month 6	1st Attempt	2. Not Successful	1. Phone Switched Off
020009	02	6. Month 6	2nd Attempt	2. Not Successful	1. Phone Switched Off
020009	02	6. Month 6	3rd Attempt	2. Not Successful	1. Phone Switched Off
020010	02	1. Month 1	1st Attempt	1. Successful
020010	02	2. Month 2	1st Attempt	1. Successful
020010	02	3. Month 3	1st Attempt	1. Successful
020010	02	4. Month 4	1st Attempt	2. Not Successful
020010	02	4. Month 4	2nd Attempt	2. Not Successful
020010	02	4. Month 4	3rd Attempt	2. Not Successful
020010	02	5. Month 5	1st Attempt	1. Successful
020010	02	6. Month 6	1st Attempt	1. Successful
020011	02	1. Month 1	1st Attempt	1. Successful
020011	02	2. Month 2	1st Attempt	1. Successful
020011	02	3. Month 3	1st Attempt	1. Successful
020011	02	4. Month 4	1st Attempt	1. Successful
020012	02	1. Month 1	1st Attempt	1. Successful
020012	02	2. Month 2	1st Attempt	2. Not Successful
020012	02	2. Month 2	2nd Attempt	2. Not Successful
020012	02	2. Month 2	3rd Attempt	2. Not Successful
020012	02	3. Month 3	1st Attempt	1. Successful
020012	02	4. Month 4	1st Attempt	1. Successful
020014	02	3. Month 3	1st Attempt	1. Successful
020014	02	5. Month 5	1st Attempt	1. Successful
020014	02	6. Month 6	3rd Attempt	1. Successful
020014	02	6. Month 6	1st Attempt	2. Not Successful	4. Phone Unanswered
020014	02	6. Month 6	2nd Attempt	2. Not Successful	4. Phone Unanswered
020015	02	1. Month 1	1st Attempt	1. Successful
020015	02	2. Month 2	1st Attempt	1. Successful
020015	02	3. Month 3	1st Attempt	2. Not Successful	1. Phone Switched Off
020015	02	4. Month 4	1st Attempt	2. Not Successful	1. Phone Switched Off
020015	02	4. Month 4	2nd Attempt	2. Not Successful	1. Phone Switched Off
020015	02	4. Month 4	3rd Attempt	2. Not Successful	1. Phone Switched Off
020015	02	5. Month 5	1st Attempt	2. Not Successful	7. Other Problem
020015	02	5. Month 5	2nd Attempt	2. Not Successful	7. Other Problem
020015	02	5. Month 5	3rd Attempt	2. Not Successful	7. Other Problem
020015	02	6. Month 6	1st Attempt	1. Successful
020017	02	1. Month 1	1st Attempt	1. Successful
020017	02	2. Month 2	1st Attempt	1. Successful
020018	02	1. Month 1	1st Attempt	1. Successful
020018	02	2. Month 2	1st Attempt	1. Successful
020018	02	3. Month 3	1st Attempt	1. Successful
020018	02	4. Month 4	1st Attempt	1. Successful
020018	02	5. Month 5	1st Attempt	1. Successful
020019	02	1. Month 1	3rd Attempt	2. Not Successful	1. Phone Switched Off
020019	02	1. Month 1	1st Attempt	2. Not Successful	4. Phone Unanswered
020019	02	1. Month 1	2nd Attempt	2. Not Successful	4. Phone Unanswered
020019	02	2. Month 2	1st Attempt	2. Not Successful	1. Phone Switched Off
020019	02	2. Month 2	2nd Attempt	2. Not Successful	1. Phone Switched Off
020019	02	2. Month 2	3rd Attempt	2. Not Successful	1. Phone Switched Off
020019	02	3. Month 3	1st Attempt	1. Successful
020020	02	1. Month 1	1st Attempt	2. Not Successful	3. Newtwork Problem
020020	02	1. Month 1	2nd Attempt	2. Not Successful	3. Newtwork Problem
020020	02	1. Month 1	3rd Attempt	2. Not Successful	3. Newtwork Problem
020020	02	2. Month 2	1st Attempt	1. Successful
020020	02	3. Month 3	1st Attempt	1. Successful
020020	02	4. Month 4	1st Attempt	1. Successful
020020	02	5. Month 5	1st Attempt	1. Successful
020021	02	1. Month 1	1st Attempt	2. Not Successful	2. Pt. Has No Phone
020021	02	2. Month 2	1st Attempt	2. Not Successful	2. Pt. Has No Phone
020022	02	1. Month 1	1st Attempt	1. Successful
020022	02	2. Month 2	1st Attempt	2. Not Successful	1. Phone Switched Off
020022	02	2. Month 2	2nd Attempt	2. Not Successful	1. Phone Switched Off
020022	02	2. Month 2	3rd Attempt	2. Not Successful	1. Phone Switched Off
020022	02	4. Month 4	1st Attempt	1. Successful
020023	02	2. Month 2	1st Attempt	2. Not Successful	2. Pt. Has No Phone
020024	02	3. Month 3	1st Attempt	1. Successful
020025	02	1. Month 1	1st Attempt	1. Successful
020026	02	1. Month 1	1st Attempt	1. Successful
030001	03	1. Month 1	1st Attempt	1. Successful
030001	03	2. Month 2	2nd Attempt	1. Successful
030001	03	2. Month 2	1st Attempt	2. Not Successful	4. Phone Unanswered
030001	03	3. Month 3	2nd Attempt	1. Successful
030001	03	3. Month 3	1st Attempt	2. Not Successful	5. Pt. Not Comfortable to Talk
030001	03	4. Month 4	3rd Attempt	1. Successful
030001	03	4. Month 4	2nd Attempt	2. Not Successful	4. Phone Unanswered
030001	03	4. Month 4	1st Attempt	2. Not Successful	5. Pt. Not Comfortable to Talk
030001	03	5. Month 5	1st Attempt	1. Successful
030001	03	6. Month 6	1st Attempt	1. Successful
030002	03	1. Month 1	1st Attempt	2. Not Successful	2. Pt. Has No Phone
030003	03	1. Month 1	1st Attempt	1. Successful
030003	03	2. Month 2	1st Attempt	1. Successful
030003	03	3. Month 3	3rd Attempt	1. Successful
030003	03	3. Month 3	1st Attempt	2. Not Successful	4. Phone Unanswered
030003	03	3. Month 3	2nd Attempt	2. Not Successful	4. Phone Unanswered
030003	03	4. Month 4	1st Attempt	1. Successful
030003	03	4. Month 4	1st Attempt	2. Not Successful	5. Pt. Not Comfortable to Talk
030003	03	5. Month 5	2nd Attempt	1. Successful
030003	03	5. Month 5	1st Attempt	2. Not Successful	4. Phone Unanswered
030003	03	6. Month 6	1st Attempt	1. Successful
030005	03	1. Month 1	1st Attempt	1. Successful
030005	03	2. Month 2	1st Attempt	1. Successful
030005	03	3. Month 3	1st Attempt	1. Successful
030005	03	4. Month 4	1st Attempt	1. Successful
030005	03	5. Month 5	1st Attempt	1. Successful
030005	03	6. Month 6	1st Attempt	1. Successful
030006	03	1. Month 1	2nd Attempt	1. Successful
030006	03	1. Month 1	1st Attempt	2. Not Successful	1. Phone Switched Off
030006	03	2. Month 2	1st Attempt	1. Successful
030006	03	3. Month 3	2nd Attempt	1. Successful
030006	03	3. Month 3	1st Attempt	2. Not Successful	5. Pt. Not Comfortable to Talk
030006	03	4. Month 4	1st Attempt	1. Successful
030006	03	5. Month 5	1st Attempt	1. Successful
030006	03	6. Month 6	2nd Attempt	2. Not Successful	1. Phone Switched Off
030006	03	6. Month 6	3rd Attempt	2. Not Successful	1. Phone Switched Off
030006	03	6. Month 6	1st Attempt	2. Not Successful	5. Pt. Not Comfortable to Talk
030007	03	2. Month 2	1st Attempt	1. Successful
030007	03	3. Month 3	1st Attempt	1. Successful
030008	03	1. Month 1	1st Attempt	1. Successful
030008	03	2. Month 2	1st Attempt	1. Successful
030008	03	3. Month 3	1st Attempt	1. Successful
030008	03	4. Month 4	1st Attempt	1. Successful
030008	03	5. Month 5	1st Attempt	1. Successful
030008	03	6. Month 6	1st Attempt	1. Successful
030009	03	1. Month 1	1st Attempt	1. Successful
030009	03	2. Month 2	1st Attempt	1. Successful
030009	03	3. Month 3	1st Attempt	1. Successful
030009	03	4. Month 4	1st Attempt	1. Successful
030009	03	5. Month 5	1st Attempt	1. Successful
030009	03	6. Month 6	1st Attempt	1. Successful
030010	03	1. Month 1	1st Attempt	1. Successful
030010	03	2. Month 2	2nd Attempt	1. Successful
030010	03	2. Month 2	1st Attempt	2. Not Successful	4. Phone Unanswered
030010	03	3. Month 3	1st Attempt	2. Not Successful	7. Other Problem
030010	03	3. Month 3	2nd Attempt	2. Not Successful	7. Other Problem
030010	03	3. Month 3	3rd Attempt	2. Not Successful	7. Other Problem
030010	03	4. Month 4	1st Attempt	2. Not Successful	4. Phone Unanswered
030010	03	4. Month 4	2nd Attempt	2. Not Successful	4. Phone Unanswered
030010	03	4. Month 4	3rd Attempt	2. Not Successful	4. Phone Unanswered
030010	03	5. Month 5	1st Attempt	2. Not Successful	2. Pt. Has No Phone
030010	03	5. Month 5	2nd Attempt	2. Not Successful	2. Pt. Has No Phone
030010	03	5. Month 5	3rd Attempt	2. Not Successful	2. Pt. Has No Phone
030010	03	6. Month 6		2. Not Successful	7. Other Problem
030010	03	6. Month 6	1st Attempt	2. Not Successful	7. Other Problem
030010	03	6. Month 6	2nd Attempt	2. Not Successful	7. Other Problem
030011	03	1. Month 1	3rd Attempt	2. Not Successful	5. Pt. Not Comfortable to Talk
030011	03	1. Month 1	1st Attempt	2. Not Successful	6. Phone Picked Up By Someone Else
030011	03	1. Month 1	2nd Attempt	2. Not Successful	6. Phone Picked Up By Someone Else
030011	03	2. Month 2	1st Attempt	1. Successful
030011	03	3. Month 3	1st Attempt	2. Not Successful	1. Phone Switched Off
030011	03	3. Month 3	2nd Attempt	2. Not Successful	1. Phone Switched Off
030011	03	3. Month 3	3rd Attempt	2. Not Successful	1. Phone Switched Off
030011	03	4. Month 4	1st Attempt	1. Successful
030013	03	1. Month 1	1st Attempt	1. Successful
030013	03	2. Month 2	1st Attempt	1. Successful
030013	03	3. Month 3	2nd Attempt	1. Successful
030013	03	3. Month 3	1st Attempt	2. Not Successful	4. Phone Unanswered
030013	03	4. Month 4	1st Attempt	1. Successful
030013	03	5. Month 5	2nd Attempt	1. Successful
030013	03	5. Month 5	1st Attempt	2. Not Successful	5. Pt. Not Comfortable to Talk
030013	03	6. Month 6	1st Attempt	1. Successful
030014	03	3. Month 3	1st Attempt	1. Successful
030014	03	4. Month 4	1st Attempt	1. Successful
030014	03	5. Month 5	1st Attempt	1. Successful
030014	03	6. Month 6	1st Attempt	1. Successful
030015	03	1. Month 1	3rd Attempt	1. Successful
030015	03	1. Month 1	1st Attempt	2. Not Successful	1. Phone Switched Off
030015	03	1. Month 1	2nd Attempt	2. Not Successful	1. Phone Switched Off
030015	03	2. Month 2	1st Attempt	1. Successful
030015	03	3. Month 3	1st Attempt	1. Successful
030015	03	4. Month 4	3rd Attempt	1. Successful
030015	03	4. Month 4	1st Attempt	2. Not Successful	4. Phone Unanswered
030015	03	4. Month 4	2nd Attempt	2. Not Successful	5. Pt. Not Comfortable to Talk
030015	03	5. Month 5	1st Attempt	1. Successful
030015	03	6. Month 6	1st Attempt	1. Successful
030017	03	1. Month 1	1st Attempt	2. Not Successful	6. Phone Picked Up By Someone Else
030017	03	1. Month 1	2nd Attempt	2. Not Successful	6. Phone Picked Up By Someone Else
030017	03	2. Month 2	1st Attempt	2. Not Successful	4. Phone Unanswered
030018	03	1. Month 1	2nd Attempt	1. Successful
030018	03	1. Month 1	1st Attempt	2. Not Successful	1. Phone Switched Off
030018	03	2. Month 2	1st Attempt	1. Successful
030018	03	3. Month 3	1st Attempt	1. Successful
030018	03	3. Month 3	1st Attempt	1. Successful
030018	03	5. Month 5	1st Attempt	1. Successful
030018	03	6. Month 6	1st Attempt	1. Successful
030019	03	1. Month 1	1st Attempt	1. Successful
030019	03	2. Month 2	1st Attempt	1. Successful
030019	03	3. Month 3	1st Attempt	1. Successful
030019	03	4. Month 4	1st Attempt	1. Successful
030019	03	5. Month 5	1st Attempt	1. Successful
030019	03	6. Month 6	1st Attempt	1. Successful
030020	03	1. Month 1	1st Attempt	1. Successful	1. Phone Switched Off
030020	03	2. Month 2	1st Attempt	1. Successful
030020	03	3. Month 3	1st Attempt	1. Successful	5. Pt. Not Comfortable to Talk
030020	03	4. Month 4	2nd Attempt	1. Successful
030020	03	4. Month 4	1st Attempt	2. Not Successful	5. Pt. Not Comfortable to Talk
030020	03	5. Month 5	1st Attempt	2. Not Successful	6. Phone Picked Up By Someone Else
030020	03	5. Month 5	2nd Attempt	2. Not Successful	6. Phone Picked Up By Someone Else
030020	03	5. Month 5	3rd Attempt	2. Not Successful	6. Phone Picked Up By Someone Else
030020	03	6. Month 6	1st Attempt	1. Successful
030021	03	1. Month 1	1st Attempt	1. Successful
030021	03	2. Month 2	1st Attempt	1. Successful
030021	03	3. Month 3	2nd Attempt	1. Successful
030021	03	3. Month 3	1st Attempt	2. Not Successful	5. Pt. Not Comfortable to Talk
030021	03	4. Month 4	1st Attempt	1. Successful
030021	03	5. Month 5	3rd Attempt	1. Successful
030021	03	5. Month 5	2nd Attempt	2. Not Successful	4. Phone Unanswered
030021	03	5. Month 5	1st Attempt	2. Not Successful	5. Pt. Not Comfortable to Talk
030021	03	6. Month 6	1st Attempt	1. Successful
030023	03	1. Month 1	2nd Attempt	1. Successful
030023	03	1. Month 1	1st Attempt	2. Not Successful	5. Pt. Not Comfortable to Talk
030023	03	1. Month 1	2nd Attempt	2. Not Successful	5. Pt. Not Comfortable to Talk
030023	03	2. Month 2	1st Attempt	1. Successful
030023	03	3. Month 3	2nd Attempt	1. Successful
030023	03	3. Month 3	1st Attempt	2. Not Successful	5. Pt. Not Comfortable to Talk
030023	03	4. Month 4	1st Attempt	1. Successful
030023	03	5. Month 5	1st Attempt	1. Successful
030023	03	6. Month 6	1st Attempt	2. Not Successful	4. Phone Unanswered
030023	03	6. Month 6	2nd Attempt	2. Not Successful	4. Phone Unanswered
030023	03	6. Month 6	3rd Attempt	2. Not Successful	5. Pt. Not Comfortable to Talk
030023	03	6. Month 6	4th Attempt	2. Not Successful	7. Other Problem
030023	03	6. Month 6	5th Attempt	2. Not Successful	7. Other Problem
030024	03	1. Month 1	1st Attempt	1. Successful
030024	03	2. Month 2	1st Attempt	1. Successful
030024	03	3. Month 3	1st Attempt	1. Successful
030024	03	4. Month 4	1st Attempt	1. Successful
030024	03	5. Month 5	1st Attempt	1. Successful
030024	03	6. Month 6	1st Attempt	1. Successful
030025	03	1. Month 1	1st Attempt	2. Not Successful	1. Phone Switched Off
030025	03	1. Month 1	2nd Attempt	2. Not Successful	1. Phone Switched Off
030025	03	1. Month 1	3rd Attempt	2. Not Successful	1. Phone Switched Off
030025	03	2. Month 2	1st Attempt	2. Not Successful	1. Phone Switched Off
030025	03	2. Month 2	2nd Attempt	2. Not Successful	1. Phone Switched Off
030025	03	2. Month 2	3rd Attempt	2. Not Successful	1. Phone Switched Off
030025	03	3. Month 3	1st Attempt	2. Not Successful	1. Phone Switched Off
030025	03	3. Month 3	2nd Attempt	2. Not Successful	1. Phone Switched Off
030025	03	3. Month 3	3rd Attempt	2. Not Successful	1. Phone Switched Off
030025	03	4. Month 4	1st Attempt	2. Not Successful	1. Phone Switched Off
030025	03	4. Month 4	2nd Attempt	2. Not Successful	1. Phone Switched Off
030025	03	4. Month 4	3rd Attempt	2. Not Successful	1. Phone Switched Off
030025	03	4. Month 4	4th Attempt	2. Not Successful	1. Phone Switched Off
030025	03	4. Month 4	5th Attempt	2. Not Successful	1. Phone Switched Off
030025	03	5. Month 5	1st Attempt	2. Not Successful	1. Phone Switched Off
030025	03	5. Month 5	2nd Attempt	2. Not Successful	1. Phone Switched Off
030025	03	5. Month 5	3rd Attempt	2. Not Successful	1. Phone Switched Off
030025	03	5. Month 5	4th Attempt	2. Not Successful	1. Phone Switched Off
030025	03	5. Month 5	5th Attempt	2. Not Successful	1. Phone Switched Off
030025	03	6. Month 6	1st Attempt	2. Not Successful	1. Phone Switched Off
030025	03	6. Month 6	2nd Attempt	2. Not Successful	1. Phone Switched Off
030025	03	6. Month 6	3rd Attempt	2. Not Successful	1. Phone Switched Off
030025	03	6. Month 6	4th Attempt	2. Not Successful	1. Phone Switched Off
030025	03	6. Month 6	5th Attempt	2. Not Successful	1. Phone Switched Off
030026	03	1. Month 1	1st Attempt	2. Not Successful	1. Phone Switched Off
030026	03	1. Month 1	3rd Attempt	2. Not Successful	1. Phone Switched Off
030026	03	1. Month 1	2nd Attempt	2. Not Successful	4. Phone Unanswered
030027	03	1. Month 1	1st Attempt	1. Successful
030027	03	2. Month 2	1st Attempt	1. Successful
030027	03	3. Month 3	1st Attempt	2. Not Successful	1. Phone Switched Off
030027	03	3. Month 3	2nd Attempt	2. Not Successful	1. Phone Switched Off
030027	03	3. Month 3	3rd Attempt	2. Not Successful	1. Phone Switched Off
030027	03	4. Month 4	1st Attempt	2. Not Successful	1. Phone Switched Off
030027	03	4. Month 4	2nd Attempt	2. Not Successful	1. Phone Switched Off
030027	03	4. Month 4	3rd Attempt	2. Not Successful	1. Phone Switched Off
030027	03	4. Month 4	4th Attempt	2. Not Successful	1. Phone Switched Off
030027	03	4. Month 4	5th Attempt	2. Not Successful	1. Phone Switched Off
030027	03	5. Month 5	1st Attempt	2. Not Successful	1. Phone Switched Off
030027	03	5. Month 5	2nd Attempt	2. Not Successful	1. Phone Switched Off
030027	03	5. Month 5	3rd Attempt	2. Not Successful	1. Phone Switched Off
030027	03	5. Month 5	4th Attempt	2. Not Successful	1. Phone Switched Off
030027	03	5. Month 5	5th Attempt	2. Not Successful	1. Phone Switched Off
030027	03	6. Month 6	3rd Attempt	1. Successful
030027	03	6. Month 6	1st Attempt	2. Not Successful	1. Phone Switched Off
030027	03	6. Month 6	2nd Attempt	2. Not Successful	5. Pt. Not Comfortable to Talk
030028	03	1. Month 1	1st Attempt	1. Successful
030028	03	2. Month 2	1st Attempt	2. Not Successful
030028	03	2. Month 2	2nd Attempt	1. Successful
030028	03	3. Month 3	1st Attempt	1. Successful
030028	03	4. Month 4	1st Attempt	1. Successful
030028	03	5. Month 5	1st Attempt	1. Successful
030028	03	6. Month 6	1st Attempt	1. Successful
030029	03	1. Month 1	1st Attempt	1. Successful
030029	03	2. Month 2	2nd Attempt	1. Successful
030029	03	2. Month 2	1st Attempt	2. Not Successful	5. Pt. Not Comfortable to Talk
030029	03	3. Month 3	1st Attempt	1. Successful
030029	03	4. Month 4	1st Attempt	2. Not Successful	1. Phone Switched Off
030029	03	4. Month 4	2nd Attempt	2. Not Successful	1. Phone Switched Off
030029	03	4. Month 4	3rd Attempt	2. Not Successful	1. Phone Switched Off
030029	03	4. Month 4	5th Attempt	2. Not Successful	1. Phone Switched Off
030029	03	4. Month 4	4th Attempt	2. Not Successful	4. Phone Unanswered
030029	03	5. Month 5	1st Attempt	1. Successful
030029	03	6. Month 6	2nd Attempt	1. Successful
030029	03	6. Month 6	1st Attempt	2. Not Successful	5. Pt. Not Comfortable to Talk
030030	03	1. Month 1	1st Attempt	1. Successful
030030	03	2. Month 2	2nd Attempt	1. Successful
030030	03	2. Month 2	1st Attempt	2. Not Successful	1. Phone Switched Off
030030	03	3. Month 3	2nd Attempt	1. Successful
030030	03	3. Month 3	1st Attempt	2. Not Successful	5. Pt. Not Comfortable to Talk
030030	03	4. Month 4	2nd Attempt	1. Successful
030030	03	4. Month 4	1st Attempt	2. Not Successful	5. Pt. Not Comfortable to Talk
030030	03	5. Month 5	2nd Attempt	1. Successful
030030	03	5. Month 5	1st Attempt	2. Not Successful	5. Pt. Not Comfortable to Talk
030031	03	1. Month 1	1st Attempt	2. Not Successful	1. Phone Switched Off
030031	03	1. Month 1	2nd Attempt	2. Not Successful	1. Phone Switched Off
030031	03	1. Month 1	3rd Attempt	2. Not Successful	1. Phone Switched Off
030031	03	1. Month 1	4th Attempt	2. Not Successful	1. Phone Switched Off
030031	03	1. Month 1	5th Attempt	2. Not Successful	1. Phone Switched Off
030031	03	2. Month 2	1st Attempt	2. Not Successful	1. Phone Switched Off
030031	03	2. Month 2	2nd Attempt	2. Not Successful	1. Phone Switched Off
030031	03	2. Month 2	3rd Attempt	2. Not Successful	1. Phone Switched Off
030031	03	2. Month 2	4th Attempt	2. Not Successful	1. Phone Switched Off
030031	03	2. Month 2	5th Attempt	2. Not Successful	1. Phone Switched Off
030031	03	3. Month 3	1st Attempt	2. Not Successful	1. Phone Switched Off
030031	03	3. Month 3	2nd Attempt	2. Not Successful	1. Phone Switched Off
030031	03	3. Month 3	3rd Attempt	2. Not Successful	1. Phone Switched Off
030031	03	3. Month 3	4th Attempt	2. Not Successful	1. Phone Switched Off
030031	03	3. Month 3	5th Attempt	2. Not Successful	1. Phone Switched Off
030031	03	4. Month 4	1st Attempt	2. Not Successful	1. Phone Switched Off
030031	03	4. Month 4	2nd Attempt	2. Not Successful	1. Phone Switched Off
030031	03	4. Month 4	3rd Attempt	2. Not Successful	1. Phone Switched Off
030031	03	4. Month 4	4th Attempt	2. Not Successful	1. Phone Switched Off
030031	03	4. Month 4	5th Attempt	2. Not Successful	1. Phone Switched Off
030031	03	5. Month 5	1st Attempt	1. Successful
030031	03	6. Month 6	1st Attempt	2. Not Successful	5. Pt. Not Comfortable to Talk
030031	03	6. Month 6	2nd Attempt	2. Not Successful	5. Pt. Not Comfortable to Talk
030031	03	6. Month 6	3rd Attempt	2. Not Successful	5. Pt. Not Comfortable to Talk
030031	03	6. Month 6	4th Attempt	2. Not Successful	5. Pt. Not Comfortable to Talk
030031	03	6. Month 6	5th Attempt	2. Not Successful	5. Pt. Not Comfortable to Talk
030032	03	1. Month 1	3rd Attempt	1. Successful
030032	03	1. Month 1	1st Attempt	2. Not Successful	3. Newtwork Problem
030032	03	1. Month 1	2nd Attempt	2. Not Successful	3. Newtwork Problem
030032	03	2. Month 2	1st Attempt	1. Successful
030032	03	3. Month 3	4th Attempt	1. Successful
030032	03	3. Month 3	1st Attempt	2. Not Successful	1. Phone Switched Off
030032	03	3. Month 3	2nd Attempt	2. Not Successful	1. Phone Switched Off
030032	03	3. Month 3	3rd Attempt	2. Not Successful	1. Phone Switched Off
030032	03	4. Month 4	2nd Attempt	1. Successful
030032	03	4. Month 4	1st Attempt	2. Not Successful	5. Pt. Not Comfortable to Talk
030032	03	5. Month 5	1st Attempt	2. Not Successful	1. Phone Switched Off
030032	03	5. Month 5	2nd Attempt	2. Not Successful	1. Phone Switched Off
030032	03	5. Month 5	3rd Attempt	2. Not Successful	5. Pt. Not Comfortable to Talk
030032	03	5. Month 5	4th Attempt	2. Not Successful	5. Pt. Not Comfortable to Talk
030032	03	5. Month 5	5th Attempt	2. Not Successful	5. Pt. Not Comfortable to Talk
030032	03	6. Month 6	2nd Attempt	1. Successful
030032	03	6. Month 6	1st Attempt	2. Not Successful	5. Pt. Not Comfortable to Talk
030034	03	1. Month 1	1st Attempt	1. Successful
030034	03	2. Month 2	1st Attempt	1. Successful
030034	03	3. Month 3	4th Attempt	2. Not Successful	3. Newtwork Problem
030034	03	3. Month 3	1st Attempt	2. Not Successful	4. Phone Unanswered
030034	03	3. Month 3	2nd Attempt	2. Not Successful	4. Phone Unanswered
030034	03	3. Month 3	3rd Attempt	2. Not Successful	4. Phone Unanswered
030034	03	3. Month 3	5th Attempt	2. Not Successful	5. Pt. Not Comfortable to Talk
030034	03	4. Month 4	1st Attempt	1. Successful
030035	03	1. Month 1	3rd Attempt	1. Successful
030035	03	1. Month 1	1st Attempt	2. Not Successful	1. Phone Switched Off
030035	03	1. Month 1	2nd Attempt	2. Not Successful	1. Phone Switched Off
030035	03	2. Month 2	4th Attempt	2. Not Successful	4. Phone Unanswered
030035	03	2. Month 2	1st Attempt	2. Not Successful	5. Pt. Not Comfortable to Talk
030035	03	2. Month 2	2nd Attempt	2. Not Successful	5. Pt. Not Comfortable to Talk
030035	03	2. Month 2	3rd Attempt	2. Not Successful	5. Pt. Not Comfortable to Talk
030035	03	2. Month 2	5th Attempt	2. Not Successful	5. Pt. Not Comfortable to Talk
030035	03	3. Month 3	1st Attempt	2. Not Successful	1. Phone Switched Off
030035	03	3. Month 3	2nd Attempt	2. Not Successful	1. Phone Switched Off
030035	03	3. Month 3	3rd Attempt	2. Not Successful	1. Phone Switched Off
030035	03	3. Month 3	4th Attempt	2. Not Successful	1. Phone Switched Off
030035	03	3. Month 3	5th Attempt	2. Not Successful	1. Phone Switched Off
030035	03	4. Month 4	2nd Attempt	2. Not Successful	4. Phone Unanswered
030035	03	4. Month 4	5th Attempt	2. Not Successful	4. Phone Unanswered
030035	03	4. Month 4	3rd Attempt	2. Not Successful	5. Pt. Not Comfortable to Talk
030035	03	4. Month 4	4th Attempt	2. Not Successful	5. Pt. Not Comfortable to Talk
030035	03	4. Month 4	1st Attempt	2. Not Successful	6. Phone Picked Up By Someone Else
030035	03	5. Month 5	4th Attempt	2. Not Successful	4. Phone Unanswered
030035	03	5. Month 5	5th Attempt	2. Not Successful	4. Phone Unanswered
030035	03	5. Month 5	1st Attempt	2. Not Successful	6. Phone Picked Up By Someone Else
030035	03	5. Month 5	2nd Attempt	2. Not Successful	6. Phone Picked Up By Someone Else
030035	03	5. Month 5	3rd Attempt	2. Not Successful	6. Phone Picked Up By Someone Else
030035	03	6. Month 6	3rd Attempt	1. Successful
030035	03	6. Month 6	1st Attempt	2. Not Successful	4. Phone Unanswered
030035	03	6. Month 6	2nd Attempt	2. Not Successful	6. Phone Picked Up By Someone Else
030036	03	1. Month 1	1st Attempt	1. Successful
030036	03	2. Month 2	2nd Attempt	1. Successful
030036	03	2. Month 2	1st Attempt	2. Not Successful	4. Phone Unanswered
030036	03	3. Month 3	1st Attempt	2. Not Successful	5. Pt. Not Comfortable to Talk
030036	03	3. Month 3	2nd Attempt	2. Not Successful	5. Pt. Not Comfortable to Talk
030036	03	3. Month 3	3rd Attempt	2. Not Successful	5. Pt. Not Comfortable to Talk
030036	03	3. Month 3	4th Attempt	2. Not Successful	5. Pt. Not Comfortable to Talk
030036	03	3. Month 3	5th Attempt	2. Not Successful	5. Pt. Not Comfortable to Talk
030036	03	4. Month 4	1st Attempt	2. Not Successful	1. Phone Switched Off
030036	03	4. Month 4	2nd Attempt	2. Not Successful	1. Phone Switched Off
030036	03	4. Month 4	3rd Attempt	2. Not Successful	4. Phone Unanswered
030036	03	4. Month 4	5th Attempt	2. Not Successful	4. Phone Unanswered
030036	03	4. Month 4	4th Attempt	2. Not Successful	5. Pt. Not Comfortable to Talk
030036	03	5. Month 5	1st Attempt	1. Successful
030037	03	1. Month 1	1st Attempt	2. Not Successful	5. Pt. Not Comfortable to Talk
030037	03	1. Month 1	2nd Attempt	2. Not Successful	5. Pt. Not Comfortable to Talk
030037	03	1. Month 1	3rd Attempt	2. Not Successful	5. Pt. Not Comfortable to Talk
030037	03	1. Month 1	4th Attempt	2. Not Successful	5. Pt. Not Comfortable to Talk
030037	03	1. Month 1	5th Attempt	2. Not Successful	5. Pt. Not Comfortable to Talk
030037	03	2. Month 2	4th Attempt	1. Successful
030037	03	2. Month 2	1st Attempt	2. Not Successful	1. Phone Switched Off
030037	03	2. Month 2	2nd Attempt	2. Not Successful	1. Phone Switched Off
030037	03	2. Month 2	3rd Attempt	2. Not Successful	5. Pt. Not Comfortable to Talk
030037	03	3. Month 3	1st Attempt	1. Successful
030037	03	4. Month 4	2nd Attempt	1. Successful
030037	03	4. Month 4	1st Attempt	2. Not Successful	4. Phone Unanswered
030037	03	5. Month 5	1st Attempt	1. Successful
030037	03	6. Month 6	1st Attempt	1. Successful
030038	03	2. Month 2	1st Attempt	2. Not Successful	6. Phone Picked Up By Someone Else
030038	03	2. Month 2	2nd Attempt	2. Not Successful	6. Phone Picked Up By Someone Else
030038	03	2. Month 2	3rd Attempt	2. Not Successful	6. Phone Picked Up By Someone Else
030038	03	2. Month 2	4th Attempt	2. Not Successful	6. Phone Picked Up By Someone Else
030038	03	2. Month 2	5th Attempt	2. Not Successful	6. Phone Picked Up By Someone Else
030038	03	3. Month 3	1st Attempt	1. Successful
030038	03	4. Month 4	1st Attempt	1. Successful
030038	03	5. Month 5	1st Attempt	1. Successful
030038	03	6. Month 6	2nd Attempt	1. Successful
030038	03	6. Month 6	1st Attempt	2. Not Successful	1. Phone Switched Off
030039	03	1. Month 1	1st Attempt	1. Successful
030039	03	2. Month 2	1st Attempt	1. Successful
030039	03	3. Month 3	1st Attempt	1. Successful
030039	03	4. Month 4	3rd Attempt	2. Not Successful	1. Phone Switched Off
030039	03	4. Month 4	5th Attempt	2. Not Successful	3. Newtwork Problem
030039	03	4. Month 4	1st Attempt	2. Not Successful	4. Phone Unanswered
030039	03	4. Month 4	2nd Attempt	2. Not Successful	4. Phone Unanswered
030039	03	4. Month 4	4th Attempt	2. Not Successful	4. Phone Unanswered
030039	03	5. Month 5	1st Attempt	1. Successful
030039	03	6. Month 6	5th Attempt	2. Not Successful	1. Phone Switched Off
030039	03	6. Month 6	2nd Attempt	2. Not Successful	3. Newtwork Problem
030039	03	6. Month 6	1st Attempt	2. Not Successful	4. Phone Unanswered
030039	03	6. Month 6	3rd Attempt	2. Not Successful	4. Phone Unanswered
030039	03	6. Month 6	4th Attempt	2. Not Successful	4. Phone Unanswered
030040	03	1. Month 1	1st Attempt	1. Successful
030040	03	2. Month 2	1st Attempt	1. Successful
030040	03	3. Month 3	1st Attempt	1. Successful
030040	03	4. Month 4	1st Attempt	2. Not Successful
030040	03	4. Month 4	2nd Attempt	1. Successful
030040	03	5. Month 5	1st Attempt	1. Successful
030040	03	6. Month 6	1st Attempt	1. Successful
030041	03	1. Month 1	1st Attempt	2. Not Successful	1. Phone Switched Off
030041	03	1. Month 1	2nd Attempt	2. Not Successful	1. Phone Switched Off
030041	03	1. Month 1	3rd Attempt	2. Not Successful	1. Phone Switched Off
030041	03	1. Month 1	4th Attempt	2. Not Successful	1. Phone Switched Off
030041	03	1. Month 1	5th Attempt	2. Not Successful	1. Phone Switched Off
040001	04	1. Month 1	1st Attempt	2. Not Successful	2. Pt. Has No Phone
040001	04	2. Month 2	1st Attempt	2. Not Successful	2. Pt. Has No Phone
040001	04	3. Month 3	1st Attempt	2. Not Successful	2. Pt. Has No Phone
040001	04	4. Month 4	1st Attempt	2. Not Successful	2. Pt. Has No Phone
040001	04	5. Month 5	1st Attempt	2. Not Successful	2. Pt. Has No Phone
040001	04	6. Month 6	1st Attempt	2. Not Successful	2. Pt. Has No Phone
040002	04	1. Month 1	1st Attempt	2. Not Successful
040002	04	1. Month 1	2nd Attempt	1. Successful
040002	04	2. Month 2	2nd Attempt	1. Successful
040002	04	2. Month 2	1st Attempt	2. Not Successful	7. Other Problem
040002	04	3. Month 3	1st Attempt	1. Successful
040002	04	4. Month 4	1st Attempt	1. Successful
040002	04	5. Month 5	1st Attempt	1. Successful
040002	04	6. Month 6	1st Attempt	1. Successful
040003	04	1. Month 1	1st Attempt	1. Successful
040003	04	2. Month 2	3rd Attempt	2. Not Successful	1. Phone Switched Off
040003	04	2. Month 2	1st Attempt	2. Not Successful	4. Phone Unanswered
040003	04	2. Month 2	2nd Attempt	2. Not Successful	4. Phone Unanswered
040003	04	3. Month 3	1st Attempt	1. Successful
040003	04	4. Month 4	1st Attempt	1. Successful
040003	04	5. Month 5	1st Attempt	1. Successful
040003	04	6. Month 6	1st Attempt	1. Successful
040004	04	1. Month 1	1st Attempt	1. Successful
040004	04	2. Month 2	1st Attempt	1. Successful
040004	04	3. Month 3	3rd Attempt	2. Not Successful	1. Phone Switched Off
040004	04	3. Month 3	2nd Attempt	2. Not Successful	5. Pt. Not Comfortable to Talk
040004	04	3. Month 3	1st Attempt	2. Not Successful	6. Phone Picked Up By Someone Else
040004	04	4. Month 4	2nd Attempt	1. Successful
040004	04	4. Month 4	1st Attempt	2. Not Successful	5. Pt. Not Comfortable to Talk
040004	04	5. Month 5	1st Attempt	1. Successful
040004	04	6. Month 6	1st Attempt	2. Not Successful	1. Phone Switched Off
040004	04	6. Month 6	2nd Attempt	2. Not Successful	1. Phone Switched Off
040004	04	6. Month 6	3rd Attempt	2. Not Successful	1. Phone Switched Off
040005	04	1. Month 1	3rd Attempt	2. Not Successful	1. Phone Switched Off
040005	04	1. Month 1	1st Attempt	2. Not Successful	4. Phone Unanswered
040005	04	1. Month 1	2nd Attempt	2. Not Successful	6. Phone Picked Up By Someone Else
040005	04	2. Month 2	1st Attempt	2. Not Successful	1. Phone Switched Off
040005	04	2. Month 2	2nd Attempt	2. Not Successful	1. Phone Switched Off
040005	04	2. Month 2	3rd Attempt	2. Not Successful	1. Phone Switched Off
040005	04	3. Month 3	1st Attempt	2. Not Successful	1. Phone Switched Off
040005	04	3. Month 3	2nd Attempt	2. Not Successful	1. Phone Switched Off
040005	04	3. Month 3	3rd Attempt	2. Not Successful	1. Phone Switched Off
040005	04	4. Month 4	1st Attempt	1. Successful
040005	04	5. Month 5	3rd Attempt	2. Not Successful	1. Phone Switched Off
040005	04	5. Month 5	1st Attempt	2. Not Successful	4. Phone Unanswered
040005	04	5. Month 5	2nd Attempt	2. Not Successful	4. Phone Unanswered
040005	04	6. Month 6	1st Attempt	2. Not Successful	1. Phone Switched Off
040005	04	6. Month 6	2nd Attempt	2. Not Successful	1. Phone Switched Off
040005	04	6. Month 6	3rd Attempt	2. Not Successful	1. Phone Switched Off
040005	04	6. Month 6	4th Attempt	2. Not Successful	1. Phone Switched Off
040005	04	6. Month 6	5th Attempt	2. Not Successful	1. Phone Switched Off
040006	04	1. Month 1	1st Attempt	1. Successful
040006	04	3. Month 3	1st Attempt	1. Successful
040006	04	4. Month 4	1st Attempt	1. Successful
040006	04	5. Month 5	1st Attempt	1. Successful
040006	04	6. Month 6	4th Attempt	2. Not Successful	3. Newtwork Problem
040006	04	6. Month 6	5th Attempt	2. Not Successful	3. Newtwork Problem
040006	04	6. Month 6	2nd Attempt	2. Not Successful	4. Phone Unanswered
040006	04	6. Month 6	3rd Attempt	2. Not Successful	4. Phone Unanswered
040006	04	6. Month 6	1st Attempt	2. Not Successful	7. Other Problem
040008	04	1. Month 1	4th Attempt	2. Not Successful	1. Phone Switched Off
040008	04	1. Month 1	5th Attempt	2. Not Successful	1. Phone Switched Off
040008	04	1. Month 1	3rd Attempt	2. Not Successful	3. Newtwork Problem
040008	04	1. Month 1	1st Attempt	2. Not Successful	4. Phone Unanswered
040008	04	1. Month 1	2nd Attempt	2. Not Successful	4. Phone Unanswered
040008	04	2. Month 2	1st Attempt	2. Not Successful	1. Phone Switched Off
040008	04	2. Month 2	2nd Attempt	2. Not Successful	1. Phone Switched Off
040008	04	2. Month 2	3rd Attempt	2. Not Successful	1. Phone Switched Off
040008	04	2. Month 2	4th Attempt	2. Not Successful	1. Phone Switched Off
040008	04	2. Month 2	5th Attempt	2. Not Successful	4. Phone Unanswered
040008	04	3. Month 3	1st Attempt	2. Not Successful	1. Phone Switched Off
040008	04	3. Month 3	2nd Attempt	2. Not Successful	1. Phone Switched Off
040008	04	3. Month 3	3rd Attempt	2. Not Successful	1. Phone Switched Off
040008	04	3. Month 3	4th Attempt	2. Not Successful	1. Phone Switched Off
040008	04	3. Month 3	5th Attempt	2. Not Successful	1. Phone Switched Off
040008	04	4. Month 4	4th Attempt	1. Successful
040008	04	4. Month 4	1st Attempt	2. Not Successful	5. Pt. Not Comfortable to Talk
040008	04	4. Month 4	2nd Attempt	2. Not Successful	5. Pt. Not Comfortable to Talk
040008	04	4. Month 4	3rd Attempt	2. Not Successful	5. Pt. Not Comfortable to Talk
040008	04	5. Month 5	5th Attempt	2. Not Successful	1. Phone Switched Off
040008	04	5. Month 5	1st Attempt	2. Not Successful	4. Phone Unanswered
040008	04	5. Month 5	2nd Attempt	2. Not Successful	4. Phone Unanswered
040008	04	5. Month 5	3rd Attempt	2. Not Successful	4. Phone Unanswered
040008	04	5. Month 5	4th Attempt	2. Not Successful	4. Phone Unanswered
040009	04	1. Month 1	1st Attempt	2. Not Successful	3. Newtwork Problem
040009	04	1. Month 1	2nd Attempt	2. Not Successful	3. Newtwork Problem
040009	04	1. Month 1	3rd Attempt	2. Not Successful	3. Newtwork Problem
040009	04	1. Month 1	4th Attempt	2. Not Successful	3. Newtwork Problem
040009	04	1. Month 1	5th Attempt	2. Not Successful	3. Newtwork Problem
040009	04	2. Month 2	5th Attempt	2. Not Successful	1. Phone Switched Off
040009	04	2. Month 2	2nd Attempt	2. Not Successful	4. Phone Unanswered
040009	04	2. Month 2	4th Attempt	2. Not Successful	4. Phone Unanswered
040009	04	2. Month 2	1st Attempt	2. Not Successful	5. Pt. Not Comfortable to Talk
040009	04	2. Month 2	3rd Attempt	2. Not Successful	5. Pt. Not Comfortable to Talk
040009	04	3. Month 3	3rd Attempt	2. Not Successful	4. Phone Unanswered
040009	04	3. Month 3	4th Attempt	2. Not Successful	4. Phone Unanswered
040009	04	3. Month 3	5th Attempt	2. Not Successful	4. Phone Unanswered
040009	04	3. Month 3	1st Attempt	2. Not Successful	5. Pt. Not Comfortable to Talk
040009	04	3. Month 3	2nd Attempt	2. Not Successful	5. Pt. Not Comfortable to Talk
050001	05	1. Month 1	1st Attempt	2. Not Successful	2. Pt. Has No Phone
050001	05	2. Month 2	1st Attempt	2. Not Successful	2. Pt. Has No Phone
050001	05	3. Month 3	1st Attempt	2. Not Successful	2. Pt. Has No Phone
050001	05	4. Month 4	1st Attempt	2. Not Successful	2. Pt. Has No Phone
050001	05	5. Month 5	1st Attempt	2. Not Successful	2. Pt. Has No Phone
050001	05	6. Month 6	1st Attempt	2. Not Successful	2. Pt. Has No Phone
050002	05	1. Month 1	2nd Attempt	1. Successful
050002	05	1. Month 1	1st Attempt	2. Not Successful	4. Phone Unanswered
050002	05	2. Month 2	2nd Attempt	1. Successful
050002	05	2. Month 2	1st Attempt	2. Not Successful	4. Phone Unanswered
050002	05	3. Month 3	1st Attempt	1. Successful
050002	05	4. Month 4	2nd Attempt	1. Successful
050002	05	4. Month 4	1st Attempt	2. Not Successful	4. Phone Unanswered
050002	05	5. Month 5	3rd Attempt	2. Not Successful	2. Pt. Has No Phone
050002	05	5. Month 5	1st Attempt	2. Not Successful	4. Phone Unanswered
050002	05	5. Month 5	2nd Attempt	2. Not Successful	4. Phone Unanswered
050002	05	6. Month 6	1st Attempt	1. Successful
050003	05	1. Month 1	2nd Attempt	1. Successful
050003	05	1. Month 1	1st Attempt	2. Not Successful	4. Phone Unanswered
050003	05	2. Month 2	1st Attempt	1. Successful
050003	05	3. Month 3	3rd Attempt	1. Successful
050003	05	3. Month 3	1st Attempt	2. Not Successful	4. Phone Unanswered
050003	05	3. Month 3	2nd Attempt	2. Not Successful	4. Phone Unanswered
050003	05	4. Month 4	2nd Attempt	1. Successful
050003	05	4. Month 4	1st Attempt	2. Not Successful	4. Phone Unanswered
050003	05	5. Month 5	1st Attempt	1. Successful
050003	05	6. Month 6	1st Attempt	2. Not Successful	4. Phone Unanswered
050003	05	6. Month 6	2nd Attempt	2. Not Successful	4. Phone Unanswered
050003	05	6. Month 6	3rd Attempt	2. Not Successful	4. Phone Unanswered
050004	05	1. Month 1	2nd Attempt	1. Successful
050004	05	1. Month 1	1st Attempt	2. Not Successful	4. Phone Unanswered
050004	05	2. Month 2	2nd Attempt	1. Successful
050004	05	2. Month 2	1st Attempt	2. Not Successful	4. Phone Unanswered
050004	05	3. Month 3	1st Attempt	2. Not Successful	4. Phone Unanswered
050004	05	3. Month 3	2nd Attempt	2. Not Successful	4. Phone Unanswered
050004	05	3. Month 3	3rd Attempt	2. Not Successful	4. Phone Unanswered
050004	05	4. Month 4	1st Attempt	2. Not Successful	4. Phone Unanswered
050004	05	4. Month 4	2nd Attempt	2. Not Successful	4. Phone Unanswered
050004	05	4. Month 4	3rd Attempt	2. Not Successful	4. Phone Unanswered
050004	05	5. Month 5	1st Attempt	1. Successful
050004	05	6. Month 6	1st Attempt	2. Not Successful	4. Phone Unanswered
050004	05	6. Month 6	2nd Attempt	2. Not Successful	4. Phone Unanswered
050004	05	6. Month 6	3rd Attempt	2. Not Successful	4. Phone Unanswered
050005	05	1. Month 1	1st Attempt	1. Successful
050005	05	2. Month 2	2nd Attempt	1. Successful
050005	05	2. Month 2	1st Attempt	2. Not Successful	5. Pt. Not Comfortable to Talk
050005	05	3. Month 3	1st Attempt	2. Not Successful	1. Phone Switched Off
050005	05	3. Month 3	2nd Attempt	2. Not Successful	1. Phone Switched Off
050005	05	3. Month 3	3rd Attempt	2. Not Successful	1. Phone Switched Off
050005	05	4. Month 4	1st Attempt	2. Not Successful	1. Phone Switched Off
050005	05	4. Month 4	2nd Attempt	2. Not Successful	1. Phone Switched Off
050005	05	4. Month 4	3rd Attempt	2. Not Successful	1. Phone Switched Off
050005	05	5. Month 5	1st Attempt	1. Successful
050005	05	6. Month 6	1st Attempt	1. Successful
050007	05	1. Month 1	1st Attempt	2. Not Successful	2. Pt. Has No Phone
050007	05	1. Month 1	2nd Attempt	2. Not Successful	2. Pt. Has No Phone
050007	05	1. Month 1	3rd Attempt	2. Not Successful	2. Pt. Has No Phone
050007	05	2. Month 2	1st Attempt	2. Not Successful	2. Pt. Has No Phone
050007	05	2. Month 2	2nd Attempt	2. Not Successful	2. Pt. Has No Phone
050007	05	2. Month 2	3rd Attempt	2. Not Successful	2. Pt. Has No Phone
050007	05	3. Month 3	1st Attempt	2. Not Successful	2. Pt. Has No Phone
050007	05	3. Month 3	2nd Attempt	2. Not Successful	2. Pt. Has No Phone
050007	05	3. Month 3	3rd Attempt	2. Not Successful	2. Pt. Has No Phone
050007	05	4. Month 4	1st Attempt	2. Not Successful	2. Pt. Has No Phone
050007	05	4. Month 4	2nd Attempt	2. Not Successful	2. Pt. Has No Phone
050007	05	4. Month 4	3rd Attempt	2. Not Successful	2. Pt. Has No Phone
050007	05	5. Month 5	1st Attempt	2. Not Successful	7. Other Problem
050007	05	5. Month 5	2nd Attempt	2. Not Successful	7. Other Problem
050007	05	5. Month 5	3rd Attempt	2. Not Successful	7. Other Problem
050007	05	6. Month 6	1st Attempt	2. Not Successful	1. Phone Switched Off
050007	05	6. Month 6	2nd Attempt	2. Not Successful	1. Phone Switched Off
050007	05	6. Month 6	3rd Attempt	2. Not Successful	1. Phone Switched Off
050008	05	1. Month 1	1st Attempt	1. Successful
050009	05	1. Month 1	1st Attempt	2. Not Successful	2. Pt. Has No Phone
050009	05	2. Month 2	1st Attempt	2. Not Successful	2. Pt. Has No Phone
050009	05	3. Month 3	1st Attempt	2. Not Successful	2. Pt. Has No Phone
050009	05	4. Month 4	1st Attempt	2. Not Successful	2. Pt. Has No Phone
050009	05	5. Month 5	1st Attempt	2. Not Successful	2. Pt. Has No Phone
050009	05	6. Month 6	1st Attempt	2. Not Successful	2. Pt. Has No Phone
050010	05	1. Month 1	1st Attempt	1. Successful
050010	05	2. Month 2	1st Attempt	1. Successful
050010	05	3. Month 3	1st Attempt	1. Successful
050010	05	4. Month 4	1st Attempt	1. Successful
050010	05	5. Month 5	1st Attempt	1. Successful
050010	05	6. Month 6	1st Attempt	1. Successful
050011	05	1. Month 1	1st Attempt	2. Not Successful	4. Phone Unanswered
050011	05	1. Month 1	2nd Attempt	2. Not Successful	4. Phone Unanswered
050011	05	1. Month 1	3rd Attempt	2. Not Successful	4. Phone Unanswered
050011	05	2. Month 2	1st Attempt	2. Not Successful	4. Phone Unanswered
050011	05	2. Month 2	2nd Attempt	2. Not Successful	4. Phone Unanswered
050011	05	2. Month 2	3rd Attempt	2. Not Successful	4. Phone Unanswered
050011	05	3. Month 3	3rd Attempt	2. Not Successful	4. Phone Unanswered
050011	05	3. Month 3	1st Attempt	2. Not Successful	6. Phone Picked Up By Someone Else
050011	05	3. Month 3	2nd Attempt	2. Not Successful	6. Phone Picked Up By Someone Else
050011	05	4. Month 4	2nd Attempt	2. Not Successful	4. Phone Unanswered
050011	05	4. Month 4	3rd Attempt	2. Not Successful	4. Phone Unanswered
050011	05	4. Month 4	1st Attempt	2. Not Successful	6. Phone Picked Up By Someone Else
050011	05	5. Month 5	1st Attempt	2. Not Successful	6. Phone Picked Up By Someone Else
050011	05	5. Month 5	2nd Attempt	2. Not Successful	6. Phone Picked Up By Someone Else
050011	05	5. Month 5	3rd Attempt	2. Not Successful	6. Phone Picked Up By Someone Else
050011	05	6. Month 6	2nd Attempt	2. Not Successful	4. Phone Unanswered
050011	05	6. Month 6	3rd Attempt	2. Not Successful	4. Phone Unanswered
050011	05	6. Month 6	1st Attempt	2. Not Successful	6. Phone Picked Up By Someone Else
050012	05	1. Month 1	1st Attempt	2. Not Successful	4. Phone Unanswered
050012	05	1. Month 1	2nd Attempt	2. Not Successful	4. Phone Unanswered
050012	05	1. Month 1	3rd Attempt	2. Not Successful	4. Phone Unanswered
050012	05	2. Month 2	1st Attempt	2. Not Successful	4. Phone Unanswered
050012	05	2. Month 2	2nd Attempt	2. Not Successful	4. Phone Unanswered
050012	05	2. Month 2	3rd Attempt	2. Not Successful	4. Phone Unanswered
050012	05	3. Month 3	1st Attempt	2. Not Successful	4. Phone Unanswered
050012	05	3. Month 3	2nd Attempt	2. Not Successful	4. Phone Unanswered
050012	05	3. Month 3	3rd Attempt	2. Not Successful	4. Phone Unanswered
050012	05	4. Month 4	2nd Attempt	2. Not Successful	4. Phone Unanswered
050012	05	4. Month 4	3rd Attempt	2. Not Successful	4. Phone Unanswered
050012	05	5. Month 5	2nd Attempt	1. Successful
050012	05	5. Month 5	1st Attempt	2. Not Successful	5. Pt. Not Comfortable to Talk
050012	05	6. Month 6	2nd Attempt	1. Successful
050012	05	6. Month 6	1st Attempt	2. Not Successful	5. Pt. Not Comfortable to Talk
050013	05	1. Month 1	1st Attempt	2. Not Successful	2. Pt. Has No Phone
050013	05	2. Month 2	2nd Attempt	2. Not Successful	2. Pt. Has No Phone
050013	05	3. Month 3	1st Attempt	2. Not Successful	2. Pt. Has No Phone
050013	05	4. Month 4	1st Attempt	2. Not Successful	2. Pt. Has No Phone
050013	05	5. Month 5	1st Attempt	2. Not Successful	2. Pt. Has No Phone
050013	05	6. Month 6	1st Attempt	2. Not Successful	2. Pt. Has No Phone
050014	05	3. Month 3	1st Attempt	2. Not Successful	2. Pt. Has No Phone
050014	05	4. Month 4	1st Attempt	2. Not Successful	2. Pt. Has No Phone
050014	05	4. Month5	1st Attempt	2. Not Successful	2. Pt. Has No Phone
050014	05	5. Month 6	1st Attempt	2. Not Successful	2. Pt. Has No Phone
050015	05	1. Month 1	1st Attempt	1. Successful
050015	05	2. Month 2	1st Attempt	2. Not Successful	1. Phone Switched Off
050015	05	2. Month 2	2nd Attempt	2. Not Successful	1. Phone Switched Off
050015	05	2. Month 2	3rd Attempt	2. Not Successful	1. Phone Switched Off
050015	05	3. Month 3	1st Attempt	2. Not Successful	1. Phone Switched Off
050015	05	3. Month 3	2nd Attempt	2. Not Successful	1. Phone Switched Off
050015	05	3. Month 3	3rd Attempt	2. Not Successful	1. Phone Switched Off
050015	05	4. Month 4	1st Attempt	2. Not Successful	1. Phone Switched Off
050015	05	4. Month 4	2nd Attempt	2. Not Successful	1. Phone Switched Off
050015	05	4. Month 4	3rd Attempt	2. Not Successful	1. Phone Switched Off
050016	05	1. Month 1	1st Attempt	2. Not Successful	1. Phone Switched Off
050016	05	1. Month 1	2nd Attempt	2. Not Successful	1. Phone Switched Off
050016	05	1. Month 1	3rd Attempt	2. Not Successful	1. Phone Switched Off
050016	05	2. Month 2	1st Attempt	2. Not Successful	1. Phone Switched Off
050016	05	2. Month 2	2nd Attempt	2. Not Successful	1. Phone Switched Off
050016	05	2. Month 2	3rd Attempt	2. Not Successful	1. Phone Switched Off
050016	05	3. Month 3	1st Attempt	1. Successful
050016	05	4. Month 4	1st Attempt	2. Not Successful	4. Phone Unanswered
050016	05	4. Month 4	2nd Attempt	2. Not Successful	4. Phone Unanswered
050016	05	4. Month 4	3rd Attempt	2. Not Successful	4. Phone Unanswered
050016	05	5. Month 5	1st Attempt	2. Not Successful	4. Phone Unanswered
050016	05	5. Month 5	2nd Attempt	2. Not Successful	4. Phone Unanswered
050016	05	5. Month 5	3rd Attempt	2. Not Successful	4. Phone Unanswered
050016	05	6. Month 6	1st Attempt	1. Successful
050017	05	1. Month 1	1st Attempt	1. Successful
050017	05	2. Month 2	1st Attempt	1. Successful
050017	05	3. Month 3	1st Attempt	1. Successful
050017	05	4. Month 4	1st Attempt	2. Not Successful	3. Newtwork Problem
050017	05	4. Month 4	2nd Attempt	2. Not Successful	3. Newtwork Problem
050017	05	4. Month 4	3rd Attempt	2. Not Successful	3. Newtwork Problem
050017	05	5. Month 5	1st Attempt	2. Not Successful	1. Phone Switched Off
050017	05	5. Month 5	2nd Attempt	2. Not Successful	1. Phone Switched Off
050017	05	5. Month 5	3rd Attempt	2. Not Successful	1. Phone Switched Off
050017	05	6. Month 6	1st Attempt	2. Not Successful	1. Phone Switched Off
050017	05	6. Month 6	3rd Attempt	2. Not Successful	1. Phone Switched Off
050017	05	6. Month 6	2nd Attempt	2. Not Successful	5. Pt. Not Comfortable to Talk
050018	05	1. Month 1	2nd Attempt	1. Successful
050018	05	1. Month 1	1st Attempt	2. Not Successful	4. Phone Unanswered
050018	05	2. Month 2	1st Attempt	1. Successful
050018	05	3. Month 3	1st Attempt	1. Successful
050018	05	4. Month 4	2nd Attempt	1. Successful
050018	05	4. Month 4	1st Attempt	2. Not Successful	3. Newtwork Problem
050018	05	5. Month 5	2nd Attempt	1. Successful
050018	05	5. Month 5	1st Attempt	2. Not Successful	5. Pt. Not Comfortable to Talk
050018	05	6. Month 6	3rd Attempt	1. Successful
050018	05	6. Month 6	1st Attempt	2. Not Successful	4. Phone Unanswered
050018	05	6. Month 6	2nd Attempt	2. Not Successful	4. Phone Unanswered
050019	05	2. Month 2	1st Attempt	2. Not Successful	2. Pt. Has No Phone
050019	05	3. Month 3	1st Attempt	2. Not Successful	2. Pt. Has No Phone
050019	05	4. Month 4	1st Attempt	2. Not Successful	2. Pt. Has No Phone
050019	05	5. Month 5	1st Attempt	2. Not Successful	2. Pt. Has No Phone
050019	05	6. Month 6	1st Attempt	2. Not Successful	2. Pt. Has No Phone
050020	05	1. Month 1	1st Attempt	2. Not Successful	1. Phone Switched Off
050020	05	1. Month 1	2nd Attempt	2. Not Successful	1. Phone Switched Off
050020	05	1. Month 1	3rd Attempt	2. Not Successful	1. Phone Switched Off
050020	05	2. Month 2	1st Attempt	2. Not Successful	1. Phone Switched Off
050020	05	2. Month 2	2nd Attempt	2. Not Successful	1. Phone Switched Off
050020	05	2. Month 2	3rd Attempt	2. Not Successful	1. Phone Switched Off
050020	05	3. Month 3	1st Attempt	2. Not Successful	1. Phone Switched Off
050020	05	3. Month 3	2nd Attempt	2. Not Successful	1. Phone Switched Off
050020	05	3. Month 3	3rd Attempt	2. Not Successful	1. Phone Switched Off
050020	05	5. Month 5	1st Attempt	2. Not Successful	1. Phone Switched Off
050020	05	5. Month 5	2nd Attempt	2. Not Successful	1. Phone Switched Off
050020	05	5. Month 5	3rd Attempt	2. Not Successful	1. Phone Switched Off
050020	05	6. Month 6	2nd Attempt	2. Not Successful	4. Phone Unanswered
050020	05	6. Month 6	3rd Attempt	2. Not Successful	4. Phone Unanswered
050020	05	6. Month 6	1st Attempt	2. Not Successful	6. Phone Picked Up By Someone Else
050021	05	1. Month 1	2nd Attempt	2. Not Successful	3. Newtwork Problem
050021	05	1. Month 1	3rd Attempt	2. Not Successful	3. Newtwork Problem
050021	05	1. Month 1	1st Attempt	2. Not Successful	6. Phone Picked Up By Someone Else
050021	05	2. Month 2	1st Attempt	2. Not Successful	3. Newtwork Problem
050021	05	2. Month 2	2nd Attempt	2. Not Successful	3. Newtwork Problem
050021	05	2. Month 2	3rd Attempt	2. Not Successful	3. Newtwork Problem
050021	05	3. Month 3	1st Attempt	1. Successful
050021	05	4. Month 4	3rd Attempt	1. Successful
050021	05	4. Month 4	2nd Attempt	2. Not Successful	3. Newtwork Problem
050021	05	4. Month 4	1st Attempt	2. Not Successful	6. Phone Picked Up By Someone Else
050021	05	5. Month 5	3rd Attempt	1. Successful
050021	05	5. Month 5	1st Attempt	2. Not Successful	3. Newtwork Problem
050021	05	5. Month 5	2nd Attempt	2. Not Successful	3. Newtwork Problem
050021	05	6. Month 6	4th Attempt	1. Successful
050021	05	6. Month 6	1st Attempt	2. Not Successful	6. Phone Picked Up By Someone Else
050021	05	6. Month 6	2nd Attempt	2. Not Successful	6. Phone Picked Up By Someone Else
050021	05	6. Month 6	3rd Attempt	2. Not Successful	6. Phone Picked Up By Someone Else
050022	05	1. Month 1	1st Attempt	2. Not Successful	2. Pt. Has No Phone
050023	05	1. Month 1	3rd Attempt	2. Not Successful	1. Phone Switched Off
050023	05	1. Month 1	2nd Attempt	2. Not Successful	4. Phone Unanswered
050023	05	1. Month 1	1st Attempt	2. Not Successful	5. Pt. Not Comfortable to Talk
050024	05	1. Month 1	4th Attempt	1. Successful
050024	05	1. Month 1	1st Attempt	2. Not Successful	4. Phone Unanswered
050024	05	1. Month 1	2nd Attempt	2. Not Successful	4. Phone Unanswered
050024	05	1. Month 1	3rd Attempt	2. Not Successful	5. Pt. Not Comfortable to Talk
050024	05	2. Month 2	1st Attempt	1. Successful
050024	05	3. Month 3	1st Attempt	1. Successful
050024	05	4. Month 4	1st Attempt	1. Successful
050024	05	5. Month 5	1st Attempt	1. Successful
050024	05	6. Month 6	1st Attempt	1. Successful
050025	05	1. Month 1	4th Attempt	1. Successful
050025	05	1. Month 1	1st Attempt	2. Not Successful	4. Phone Unanswered
050025	05	1. Month 1	2nd Attempt	2. Not Successful	4. Phone Unanswered
050025	05	1. Month 1	3rd Attempt	2. Not Successful	4. Phone Unanswered
050025	05	2. Month 2	3rd Attempt	1. Successful
050025	05	2. Month 2	2nd Attempt	2. Not Successful	1. Phone Switched Off
050025	05	2. Month 2	1st Attempt	2. Not Successful	3. Newtwork Problem
050025	05	3. Month 3	2nd Attempt	2. Not Successful	1. Phone Switched Off
050025	05	3. Month 3	3rd Attempt	2. Not Successful	1. Phone Switched Off
050025	05	3. Month 3	4th Attempt	2. Not Successful	1. Phone Switched Off
050025	05	3. Month 3	5th Attempt	2. Not Successful	1. Phone Switched Off
050025	05	3. Month 3	1st Attempt	2. Not Successful	4. Phone Unanswered
050025	05	4. Month 4	3rd Attempt	2. Not Successful	1. Phone Switched Off
050025	05	4. Month 4	1st Attempt	2. Not Successful	3. Newtwork Problem
050025	05	4. Month 4	2nd Attempt	2. Not Successful	4. Phone Unanswered
050025	05	4. Month 4	4th Attempt	2. Not Successful	4. Phone Unanswered
050025	05	4. Month 4	5th Attempt	2. Not Successful	4. Phone Unanswered
050025	05	5. Month 5	1st Attempt	2. Not Successful	1. Phone Switched Off
050026	05	1. Month 1	2nd Attempt	1. Successful
050026	05	1. Month 1	1st Attempt	2. Not Successful	6. Phone Picked Up By Someone Else
050026	05	2. Month 2	1st Attempt	1. Successful
050026	05	3. Month 3	2nd Attempt	2. Not Successful	1. Phone Switched Off
050026	05	3. Month 3	3rd Attempt	2. Not Successful	1. Phone Switched Off
050026	05	3. Month 3	4th Attempt	2. Not Successful	1. Phone Switched Off
050026	05	3. Month 3	1st Attempt	2. Not Successful	4. Phone Unanswered
050026	05	3. Month 3	5th Attempt	2. Not Successful	4. Phone Unanswered
050028	05	1. Month 1	1st Attempt	2. Not Successful	2. Pt. Has No Phone
050028	05	2. Month 2	1st Attempt	2. Not Successful	2. Pt. Has No Phone
050028	05	3. Month 3	1st Attempt	2. Not Successful	2. Pt. Has No Phone
050028	05	4. Month 4	1st Attempt	2. Not Successful	2. Pt. Has No Phone
050029	05	1. Month 1	4th Attempt	1. Successful
050029	05	1. Month 1	3rd Attempt	2. Not Successful	3. Newtwork Problem
050029	05	1. Month 1	2nd Attempt	2. Not Successful	4. Phone Unanswered
050029	05	1. Month 1	1st Attempt	2. Not Successful	5. Pt. Not Comfortable to Talk
050029	05	2. Month 2	4th Attempt	2. Not Successful	1. Phone Switched Off
050029	05	2. Month 2	5th Attempt	2. Not Successful	1. Phone Switched Off
050029	05	2. Month 2	1st Attempt	2. Not Successful	3. Newtwork Problem
050029	05	2. Month 2	3rd Attempt	2. Not Successful	3. Newtwork Problem
050029	05	2. Month 2	2nd Attempt	2. Not Successful	5. Pt. Not Comfortable to Talk
050029	05	3. Month 3	1st Attempt	2. Not Successful	4. Phone Unanswered
050029	05	4. Month 4	4th Attempt	2. Not Successful	1. Phone Switched Off
050029	05	5. Month 5	5th Attempt	2. Not Successful	1. Phone Switched Off
050029	05	6. Month 6	2nd Attempt	2. Not Successful	1. Phone Switched Off
050029	05	6. Month 6	3rd Attempt	2. Not Successful	1. Phone Switched Off
050029	05	6. Month 6	1st Attempt	2. Not Successful	6. Phone Picked Up By Someone Else
050030	05	1. Month 1	1st Attempt	1. Successful
050030	05	2. Month 2	2nd Attempt	2. Not Successful	1. Phone Switched Off
050030	05	2. Month 2	3rd Attempt	2. Not Successful	1. Phone Switched Off
050030	05	2. Month 2	4th Attempt	2. Not Successful	1. Phone Switched Off
050030	05	2. Month 2	5th Attempt	2. Not Successful	1. Phone Switched Off
050030	05	2. Month 2	1st Attempt	2. Not Successful	4. Phone Unanswered
050030	05	3. Month 3	1st Attempt	2. Not Successful	1. Phone Switched Off
050030	05	3. Month 3	2nd Attempt	2. Not Successful	1. Phone Switched Off
050030	05	3. Month 3	3rd Attempt	2. Not Successful	1. Phone Switched Off
050030	05	3. Month 3	4th Attempt	2. Not Successful	1. Phone Switched Off
050030	05	3. Month 3	5th Attempt	2. Not Successful	1. Phone Switched Off
050030	05	4. Month 4	2nd Attempt	2. Not Successful	1. Phone Switched Off
050030	05	4. Month 4	3rd Attempt	2. Not Successful	1. Phone Switched Off
050030	05	4. Month 4	4th Attempt	2. Not Successful	1. Phone Switched Off
050030	05	4. Month 4	5th Attempt	2. Not Successful	1. Phone Switched Off
050030	05	4. Month 4	1st Attempt	2. Not Successful	7. Other Problem
050030	05	5. Month 5	1st Attempt	2. Not Successful	1. Phone Switched Off
050030	05	5. Month 5	2nd Attempt	2. Not Successful	1. Phone Switched Off
050030	05	5. Month 5	3rd Attempt	2. Not Successful	1. Phone Switched Off
050030	05	5. Month 5	4th Attempt	2. Not Successful	1. Phone Switched Off
050030	05	5. Month 5	5th Attempt	2. Not Successful	1. Phone Switched Off
050030	05	6. Month 6	3rd Attempt	2. Not Successful	1. Phone Switched Off
050030	05	6. Month 6	4th Attempt	2. Not Successful	1. Phone Switched Off
050030	05	6. Month 6	1st Attempt	2. Not Successful	4. Phone Unanswered
050030	05	6. Month 6	2nd Attempt	2. Not Successful	4. Phone Unanswered
050031	05	1. Month 1	3rd Attempt	1. Successful
050031	05	1. Month 1	1st Attempt	2. Not Successful	1. Phone Switched Off
050031	05	1. Month 1	2nd Attempt	2. Not Successful	4. Phone Unanswered
050031	05	2. Month 2	1st Attempt	1. Successful
050031	05	3. Month 3	1st Attempt	1. Successful
050031	05	4. Month 4	2nd Attempt	1. Successful
050031	05	4. Month 4	1st Attempt	2. Not Successful	1. Phone Switched Off
050031	05	5. Month 5	2nd Attempt	2. Not Successful	1. Phone Switched Off
050031	05	5. Month 5	3rd Attempt	2. Not Successful	1. Phone Switched Off
050031	05	5. Month 5	1st Attempt	2. Not Successful	4. Phone Unanswered
050031	05	5. Month 5	4th Attempt	2. Not Successful	4. Phone Unanswered
050031	05	5. Month 5	5th Attempt	2. Not Successful	6. Phone Picked Up By Someone Else
050031	05	6. Month 6	4th Attempt	2. Not Successful	4. Phone Unanswered
050031	05	6. Month 6	5th Attempt	2. Not Successful	4. Phone Unanswered
050031	05	6. Month 6	1st Attempt	2. Not Successful	6. Phone Picked Up By Someone Else
050031	05	6. Month 6	2nd Attempt	2. Not Successful	6. Phone Picked Up By Someone Else
050031	05	6. Month 6	3rd Attempt	2. Not Successful	6. Phone Picked Up By Someone Else
050032	05	1. Month 1	1st Attempt	2. Not Successful	2. Pt. Has No Phone
050032	05	2. Month 2	1st Attempt	2. Not Successful	2. Pt. Has No Phone
050032	05	3. Month 3	1st Attempt	2. Not Successful	2. Pt. Has No Phone
050032	05	4. Month 4	1st Attempt	2. Not Successful	2. Pt. Has No Phone
050032	05	5. Month 5	1st Attempt	2. Not Successful	2. Pt. Has No Phone
050032	05	6. Month 6	1st Attempt	2. Not Successful	2. Pt. Has No Phone
050033	05	1. Month 1	1st Attempt	2. Not Successful	6. Phone Picked Up By Someone Else
050033	05	1. Month 1	2nd Attempt	2. Not Successful	6. Phone Picked Up By Someone Else
050033	05	2. Month 2	1st Attempt	2. Not Successful	2. Pt. Has No Phone
050033	05	3. Month 3	1st Attempt	2. Not Successful	2. Pt. Has No Phone
050033	05	4. Month 4	1st Attempt	2. Not Successful	2. Pt. Has No Phone
050033	05	5. Month 5	1st Attempt	2. Not Successful	2. Pt. Has No Phone
050033	05	6. Month 6	1st Attempt	2. Not Successful	2. Pt. Has No Phone
050034	05	1. Month 1	3rd Attempt	1. Successful
050034	05	1. Month 1	1st Attempt	2. Not Successful	1. Phone Switched Off
050034	05	1. Month 1	2nd Attempt	2. Not Successful	3. Newtwork Problem
050034	05	2. Month 2	2nd Attempt	1. Successful
050034	05	2. Month 2	1st Attempt	2. Not Successful	5. Pt. Not Comfortable to Talk
050034	05	3. Month 3	1st Attempt	1. Successful
050034	05	4. Month 4	1st Attempt	1. Successful
050034	05	5. Month 5	2nd Attempt	1. Successful
050034	05	6. Month 6	3rd Attempt	1. Successful
050034	05	6. Month 6	1st Attempt	2. Not Successful	4. Phone Unanswered
050034	05	6. Month 6	2nd Attempt	2. Not Successful	5. Pt. Not Comfortable to Talk
050035	05	1. Month 1	1st Attempt	1. Successful
050035	05	1. Month 1	1st Attempt	2. Not Successful	6. Phone Picked Up By Someone Else
050035	05	2. Month 2	1st Attempt	1. Successful
050035	05	3. Month 3	1st Attempt	1. Successful
050035	05	4. Month 4	1st Attempt	1. Successful
050035	05	5. Month 5	1st Attempt	1. Successful
050035	05	6. Month 6	1st Attempt	1. Successful
050036	05	1. Month 1	1st Attempt	2. Not Successful	1. Phone Switched Off
050036	05	1. Month 1	2nd Attempt	2. Not Successful	1. Phone Switched Off
050036	05	1. Month 1	3rd Attempt	2. Not Successful	1. Phone Switched Off
050036	05	1. Month 1	4th Attempt	2. Not Successful	1. Phone Switched Off
050036	05	1. Month 1	5th Attempt	2. Not Successful	1. Phone Switched Off
050036	05	2. Month 2	2nd Attempt	2. Not Successful	1. Phone Switched Off
050036	05	2. Month 2	3rd Attempt	2. Not Successful	1. Phone Switched Off
050036	05	2. Month 2	4th Attempt	2. Not Successful	1. Phone Switched Off
050036	05	2. Month 2	5th Attempt	2. Not Successful	1. Phone Switched Off
050036	05	2. Month 2	1st Attempt	2. Not Successful	5. Pt. Not Comfortable to Talk
050036	05	3. Month 3	3rd Attempt	2. Not Successful	4. Phone Unanswered
050036	05	3. Month 3	4th Attempt	2. Not Successful	4. Phone Unanswered
050036	05	3. Month 3	5th Attempt	2. Not Successful	4. Phone Unanswered
050036	05	3. Month 3	1st Attempt	2. Not Successful	5. Pt. Not Comfortable to Talk
050036	05	3. Month 3	2nd Attempt	2. Not Successful	5. Pt. Not Comfortable to Talk
050036	05	4. Month 4	2nd Attempt	1. Successful
050036	05	4. Month 4	1st Attempt	2. Not Successful	4. Phone Unanswered
050036	05	5. Month 5	1st Attempt	1. Successful
050036	05	6. Month 6	1st Attempt	2. Not Successful	4. Phone Unanswered
050036	05	6. Month 6	3rd Attempt	2. Not Successful	4. Phone Unanswered
050036	05	6. Month 6	4th Attempt	2. Not Successful	4. Phone Unanswered
050036	05	6. Month 6	5th Attempt	2. Not Successful	4. Phone Unanswered
050036	05	6. Month 6	2nd Attempt	2. Not Successful	5. Pt. Not Comfortable to Talk
050037	05	1. Month 1	1st Attempt	2. Not Successful	2. Pt. Has No Phone
050037	05	2. Month 2	1st Attempt	2. Not Successful	2. Pt. Has No Phone
050037	05	3. Month 3	1st Attempt	2. Not Successful	2. Pt. Has No Phone
050037	05	4. Month 4	1st Attempt	2. Not Successful	2. Pt. Has No Phone
050037	05	5. Month 5	1st Attempt	2. Not Successful	2. Pt. Has No Phone
050037	05	6. Month 6	1st Attempt	2. Not Successful	2. Pt. Has No Phone
050038	05	1. Month 1	1st Attempt	1. Successful
050038	05	2. Month 2	2nd Attempt	2. Not Successful	4. Phone Unanswered
050038	05	2. Month 2	3rd Attempt	2. Not Successful	4. Phone Unanswered
050038	05	2. Month 2	4th Attempt	2. Not Successful	4. Phone Unanswered
050038	05	2. Month 2	5th Attempt	2. Not Successful	4. Phone Unanswered
050038	05	2. Month 2	1st Attempt	2. Not Successful	5. Pt. Not Comfortable to Talk
050038	05	3. Month 3	3rd Attempt	1. Successful
050038	05	3. Month 3	1st Attempt	2. Not Successful	1. Phone Switched Off
050038	05	3. Month 3	2nd Attempt	2. Not Successful	4. Phone Unanswered
050038	05	4. Month 4	4th Attempt	2. Not Successful	1. Phone Switched Off
050038	05	4. Month 4	5th Attempt	2. Not Successful	1. Phone Switched Off
050038	05	4. Month 4	2nd Attempt	2. Not Successful	4. Phone Unanswered
050038	05	4. Month 4	3rd Attempt	2. Not Successful	4. Phone Unanswered
050038	05	4. Month 4	1st Attempt	2. Not Successful	5. Pt. Not Comfortable to Talk
050038	05	5. Month 5	2nd Attempt	2. Not Successful	4. Phone Unanswered
050038	05	5. Month 5	3rd Attempt	2. Not Successful	4. Phone Unanswered
050038	05	5. Month 5	4th Attempt	2. Not Successful	4. Phone Unanswered
050038	05	5. Month 5	5th Attempt	2. Not Successful	4. Phone Unanswered
050038	05	5. Month 5	1st Attempt	2. Not Successful	5. Pt. Not Comfortable to Talk
050038	05	6. Month 6	1st Attempt	2. Not Successful	4. Phone Unanswered
050038	05	6. Month 6	3rd Attempt	2. Not Successful	4. Phone Unanswered
050038	05	6. Month 6	4th Attempt	2. Not Successful	4. Phone Unanswered
050038	05	6. Month 6	5th Attempt	2. Not Successful	4. Phone Unanswered
050038	05	6. Month 6	2nd Attempt	2. Not Successful	5. Pt. Not Comfortable to Talk
050039	05	1. Month 1	1st Attempt	1. Successful
050039	05	2. Month 2	1st Attempt	2. Not Successful	4. Phone Unanswered
050039	05	2. Month 2	2nd Attempt	2. Not Successful	4. Phone Unanswered
050039	05	2. Month 2	3rd Attempt	2. Not Successful	4. Phone Unanswered
050039	05	2. Month 2	4th Attempt	2. Not Successful	4. Phone Unanswered
050039	05	2. Month 2	5th Attempt	2. Not Successful	4. Phone Unanswered
050039	05	3. Month 3	1st Attempt	1. Successful
050039	05	4. Month 4	1st Attempt	2. Not Successful	1. Phone Switched Off
050039	05	4. Month 4	1st Attempt	2. Not Successful	1. Phone Switched Off
050039	05	4. Month 4	2nd Attempt	2. Not Successful	1. Phone Switched Off
050039	05	4. Month 4	2nd Attempt	2. Not Successful	1. Phone Switched Off
050039	05	4. Month 4	3rd Attempt	2. Not Successful	1. Phone Switched Off
050039	05	4. Month 4	3rd Attempt	2. Not Successful	1. Phone Switched Off
050039	05	4. Month 4	4th Attempt	2. Not Successful	1. Phone Switched Off
050039	05	4. Month 4	4th Attempt	2. Not Successful	1. Phone Switched Off
050039	05	4. Month 4	5th Attempt	2. Not Successful	1. Phone Switched Off
050039	05	4. Month 4	5th Attempt	2. Not Successful	1. Phone Switched Off
050040	05	1. Month 1	1st Attempt	2. Not Successful	7. Other Problem
050040	05	1. Month 1	2nd Attempt	2. Not Successful	7. Other Problem
050040	05	1. Month 1	3rd Attempt	2. Not Successful	7. Other Problem
050040	05	1. Month 1	4th Attempt	2. Not Successful	7. Other Problem
050040	05	1. Month 1	5th Attempt	2. Not Successful	7. Other Problem
050040	05	2. Month 2	1st Attempt	2. Not Successful	2. Pt. Has No Phone
050040	05	3. Month 3	1st Attempt	2. Not Successful	2. Pt. Has No Phone
050040	05	4. Month 4	1st Attempt	2. Not Successful	2. Pt. Has No Phone
050040	05	5. Month 5	1st Attempt	2. Not Successful	2. Pt. Has No Phone
050040	05	6. Month 6	1st Attempt	2. Not Successful	2. Pt. Has No Phone
050041	05	1. Month 1	2nd Attempt	1. Successful
050041	05	1. Month 1	1st Attempt	2. Not Successful	5. Pt. Not Comfortable to Talk
050041	05	2. Month 2	1st Attempt	1. Successful
050041	05	3. Month 3	1st Attempt	1. Successful
050041	05	4. Month 4	1st Attempt	1. Successful
050041	05	5. Month 5	1st Attempt	1. Successful
050041	05	6. Month 6	2nd Attempt	1. Successful
050041	05	6. Month 6	1st Attempt	2. Not Successful	4. Phone Unanswered
060001	06	1. Month 1	1st Attempt	1. Successful
060001	06	2. Month 2	1st Attempt	1. Successful
060001	06	3. Month 3	1st Attempt	1. Successful
060001	06	4. Month 4	1st Attempt	1. Successful
060001	06	5. Month 5	1st Attempt	1. Successful
060001	06	6. Month 6	1st Attempt	1. Successful
060002	06	1. Month 1	1st Attempt	1. Successful
060003	06	1. Month 1	1st Attempt	1. Successful
060003	06	2. Month 2	1st Attempt	1. Successful
060003	06	3. Month 3	1st Attempt	1. Successful
060003	06	4. Month 4	1st Attempt	1. Successful
060003	06	5. Month 5	2nd Attempt	1. Successful
060003	06	5. Month 5	1st Attempt	2. Not Successful	5. Pt. Not Comfortable to Talk
060003	06	6. Month 6	1st Attempt	1. Successful
060004	06	1. Month 1	1st Attempt	1. Successful
060004	06	2. Month 2	1st Attempt	1. Successful
060004	06	3. Month 3	1st Attempt	1. Successful
060004	06	4. Month 4	1st Attempt	1. Successful
060004	06	5. Month 5	1st Attempt	1. Successful
060004	06	6. Month 6	2nd Attempt	1. Successful
060004	06	6. Month 6	1st Attempt	2. Not Successful	5. Pt. Not Comfortable to Talk
060005	06	1. Month 1	1st Attempt	1. Successful
060005	06	2. Month 2	1st Attempt	1. Successful
060005	06	3. Month 3	1st Attempt	1. Successful
060005	06	4. Month 4	1st Attempt	1. Successful
060005	06	5. Month 5	1st Attempt	1. Successful
060005	06	6. Month 6	1st Attempt	1. Successful
060006	06	1. Month 1	1st Attempt	1. Successful
060006	06	2. Month 2	1st Attempt	1. Successful
060006	06	3. Month 3	1st Attempt	1. Successful
060006	06	4. Month 4	1st Attempt	1. Successful
060006	06	5. Month 5	1st Attempt	1. Successful
060006	06	6. Month 6	1st Attempt	1. Successful
060007	06	1. Month 1	1st Attempt	1. Successful
060007	06	2. Month 2	1st Attempt	1. Successful
060007	06	3. Month 3	1st Attempt	1. Successful
060007	06	4. Month 4	3rd Attempt	1. Successful
060007	06	4. Month 4	1st Attempt	2. Not Successful	1. Phone Switched Off
060007	06	4. Month 4	2nd Attempt	2. Not Successful	1. Phone Switched Off
060007	06	5. Month 5	1st Attempt	1. Successful
060007	06	6. Month 6	2nd Attempt	1. Successful
060007	06	6. Month 6	1st Attempt	2. Not Successful	5. Pt. Not Comfortable to Talk
060008	06	1. Month 1	1st Attempt	1. Successful
060008	06	2. Month 2	1st Attempt	1. Successful
060008	06	3. Month 3	1st Attempt	1. Successful
060008	06	4. Month 4	1st Attempt	1. Successful
060008	06	5. Month 5	1st Attempt	1. Successful
060008	06	6. Month 6	1st Attempt	1. Successful
060009	06	1. Month 1	1st Attempt	1. Successful
060009	06	2. Month 2	1st Attempt	1. Successful
060009	06	3. Month 3	1st Attempt	1. Successful
060009	06	4. Month 4	1st Attempt	1. Successful
060009	06	5. Month 5	1st Attempt	1. Successful
060009	06	6. Month 6	2nd Attempt	1. Successful
060009	06	6. Month 6	1st Attempt	2. Not Successful	5. Pt. Not Comfortable to Talk
060010	06	1. Month 1	1st Attempt	1. Successful
060010	06	2. Month 2	1st Attempt	1. Successful
060010	06	3. Month 3	1st Attempt	1. Successful
060010	06	4. Month 4	1st Attempt	1. Successful
060010	06	5. Month 5	1st Attempt	2. Not Successful	1. Phone Switched Off
060010	06	6. Month 6	2nd Attempt	1. Successful
060011	06	1. Month 1	1st Attempt	1. Successful
060011	06	2. Month 2	1st Attempt	2. Not Successful	1. Phone Switched Off
060011	06	2. Month 2	2nd Attempt	2. Not Successful	1. Phone Switched Off
060011	06	2. Month 2	3rd Attempt	2. Not Successful	1. Phone Switched Off
060011	06	3. Month 3	2nd Attempt	1. Successful
060011	06	3. Month 3	1st Attempt	2. Not Successful	5. Pt. Not Comfortable to Talk
060011	06	4. Month 4	1st Attempt	1. Successful
060011	06	5. Month 5	2nd Attempt	1. Successful
060011	06	5. Month 5	1st Attempt	2. Not Successful	1. Phone Switched Off
060011	06	6. Month 6	3rd Attempt	1. Successful
060011	06	6. Month 6	1st Attempt	2. Not Successful	5. Pt. Not Comfortable to Talk
060011	06	6. Month 6	2nd Attempt	2. Not Successful	5. Pt. Not Comfortable to Talk
060012	06	1. Month 1	1st Attempt	1. Successful
060012	06	2. Month 2	2nd Attempt	1. Successful
060012	06	2. Month 2	1st Attempt	2. Not Successful	4. Phone Unanswered
060012	06	3. Month 3	3rd Attempt	1. Successful
060012	06	3. Month 3	1st Attempt	2. Not Successful	4. Phone Unanswered
060012	06	3. Month 3	2nd Attempt	2. Not Successful	4. Phone Unanswered
060012	06	4. Month 4	2nd Attempt	1. Successful
060012	06	4. Month 4	1st Attempt	2. Not Successful	5. Pt. Not Comfortable to Talk
060012	06	5. Month 5	2nd Attempt	1. Successful
060012	06	5. Month 5	1st Attempt	2. Not Successful	4. Phone Unanswered
060012	06	6. Month 6	1st Attempt	1. Successful
060013	06	1. Month 1	1st Attempt	2. Not Successful	1. Phone Switched Off
060013	06	1. Month 1	2nd Attempt	2. Not Successful	1. Phone Switched Off
060013	06	1. Month 1	3rd Attempt	2. Not Successful	1. Phone Switched Off
060013	06	2. Month 2	3rd Attempt	1. Successful
060013	06	2. Month 2	1st Attempt	2. Not Successful	1. Phone Switched Off
060013	06	2. Month 2	2nd Attempt	2. Not Successful	1. Phone Switched Off
060013	06	3. Month 3	3rd Attempt	1. Successful
060013	06	3. Month 3	1st Attempt	2. Not Successful	1. Phone Switched Off
060013	06	3. Month 3	2nd Attempt	2. Not Successful	1. Phone Switched Off
060013	06	4. Month 4	3rd Attempt	1. Successful
060013	06	4. Month 4	1st Attempt	2. Not Successful	1. Phone Switched Off
060013	06	4. Month 4	2nd Attempt	2. Not Successful	1. Phone Switched Off
060013	06	5. Month 5	2nd Attempt	1. Successful
060013	06	5. Month 5	1st Attempt	2. Not Successful	1. Phone Switched Off
060013	06	6. Month 6	1st Attempt	2. Not Successful	1. Phone Switched Off
060013	06	6. Month 6	2nd Attempt	2. Not Successful	1. Phone Switched Off
060013	06	6. Month 6	3rd Attempt	2. Not Successful	1. Phone Switched Off
060014	06	1. Month 1	1st Attempt	2. Not Successful	1. Phone Switched Off
060014	06	1. Month 1	2nd Attempt	2. Not Successful	1. Phone Switched Off
060014	06	1. Month 1	3rd Attempt	2. Not Successful	1. Phone Switched Off
060015	06	1. Month 1	3rd Attempt	1. Successful
060015	06	1. Month 1	1st Attempt	2. Not Successful	1. Phone Switched Off
060015	06	1. Month 1	2nd Attempt	2. Not Successful	6. Phone Picked Up By Someone Else
060015	06	2. Month 2	3rd Attempt	1. Successful
060015	06	2. Month 2	1st Attempt	2. Not Successful	1. Phone Switched Off
060015	06	2. Month 2	2nd Attempt	2. Not Successful	1. Phone Switched Off
060015	06	3. Month 3	3rd Attempt	1. Successful
060015	06	3. Month 3	1st Attempt	2. Not Successful	1. Phone Switched Off
060015	06	3. Month 3	2nd Attempt	2. Not Successful	5. Pt. Not Comfortable to Talk
060015	06	4. Month 4	3rd Attempt	1. Successful
060015	06	4. Month 4	1st Attempt	2. Not Successful	1. Phone Switched Off
060015	06	4. Month 4	2nd Attempt	2. Not Successful	5. Pt. Not Comfortable to Talk
060015	06	5. Month 5	3rd Attempt	1. Successful
060015	06	5. Month 5	1st Attempt	2. Not Successful	1. Phone Switched Off
060015	06	5. Month 5	2nd Attempt	2. Not Successful	1. Phone Switched Off
060015	06	6. Month 6	1st Attempt	1. Successful
060016	06	1. Month 1	3rd Attempt	1. Successful
060016	06	1. Month 1	1st Attempt	2. Not Successful	1. Phone Switched Off
060016	06	1. Month 1	2nd Attempt	2. Not Successful	1. Phone Switched Off
060016	06	2. Month 2	2nd Attempt	1. Successful
060016	06	2. Month 2	1st Attempt	2. Not Successful	5. Pt. Not Comfortable to Talk
060016	06	3. Month 3	3rd Attempt	1. Successful
060016	06	3. Month 3	2nd Attempt	2. Not Successful	4. Phone Unanswered
060016	06	3. Month 3	1st Attempt	2. Not Successful	5. Pt. Not Comfortable to Talk
060016	06	4. Month 4	1st Attempt	2. Not Successful	1. Phone Switched Off
060016	06	4. Month 4	2nd Attempt	2. Not Successful	1. Phone Switched Off
060016	06	4. Month 4	3rd Attempt	2. Not Successful	1. Phone Switched Off
060016	06	5. Month 5	5th Attempt	2. Not Successful	1. Phone Switched Off
060016	06	5. Month 5	1st Attempt	2. Not Successful	3. Newtwork Problem
060016	06	5. Month 5	2nd Attempt	2. Not Successful	3. Newtwork Problem
060016	06	5. Month 5	3rd Attempt	2. Not Successful	3. Newtwork Problem
060016	06	5. Month 5	4th Attempt	2. Not Successful	4. Phone Unanswered
060017	06	1. Month 1	1st Attempt	1. Successful
060017	06	2. Month 2	1st Attempt	2. Not Successful	1. Phone Switched Off
060017	06	2. Month 2	2nd Attempt	2. Not Successful	1. Phone Switched Off
060017	06	2. Month 2	3rd Attempt	2. Not Successful	1. Phone Switched Off
060018	06	1. Month 1	1st Attempt	1. Successful
060018	06	2. Month 2	1st Attempt	1. Successful
060018	06	3. Month 3	3rd Attempt	1. Successful
060018	06	3. Month 3	1st Attempt	2. Not Successful	3. Newtwork Problem
060018	06	3. Month 3	2nd Attempt	2. Not Successful	5. Pt. Not Comfortable to Talk
060018	06	4. Month 4	1st Attempt	1. Successful
060018	06	5. Month 5	1st Attempt	1. Successful
060018	06	6. Month 6	3rd Attempt	1. Successful
060018	06	6. Month 6	2nd Attempt	2. Not Successful	3. Newtwork Problem
060018	06	6. Month 6	1st Attempt	2. Not Successful	5. Pt. Not Comfortable to Talk
060019	06	1. Month 1	3rd Attempt	1. Successful
060019	06	1. Month 1	1st Attempt	2. Not Successful	5. Pt. Not Comfortable to Talk
060019	06	1. Month 1	2nd Attempt	2. Not Successful	5. Pt. Not Comfortable to Talk
060019	06	2. Month 2	3rd Attempt	1. Successful
060019	06	2. Month 2	1st Attempt	2. Not Successful	4. Phone Unanswered
060019	06	2. Month 2	2nd Attempt	2. Not Successful	4. Phone Unanswered
060019	06	3. Month 3	3rd Attempt	1. Successful
060019	06	3. Month 3	2nd Attempt	2. Not Successful	4. Phone Unanswered
060019	06	3. Month 3	1st Attempt	2. Not Successful	5. Pt. Not Comfortable to Talk
060019	06	4. Month 4	2nd Attempt	1. Successful
060019	06	4. Month 4	1st Attempt	2. Not Successful	4. Phone Unanswered
060019	06	5. Month 5	2nd Attempt	1. Successful
060019	06	5. Month 5	1st Attempt	2. Not Successful	5. Pt. Not Comfortable to Talk
060019	06	6. Month 6	3rd Attempt	1. Successful
060019	06	6. Month 6	1st Attempt	2. Not Successful	4. Phone Unanswered
060019	06	6. Month 6	2nd Attempt	2. Not Successful	4. Phone Unanswered
060020	06	1. Month 1	2nd Attempt	2. Not Successful	4. Phone Unanswered
060020	06	1. Month 1	3rd Attempt	2. Not Successful	4. Phone Unanswered
060020	06	1. Month 1	1st Attempt	2. Not Successful	5. Pt. Not Comfortable to Talk
060020	06	2. Month 2	1st Attempt	2. Not Successful	3. Newtwork Problem
060020	06	2. Month 2	3rd Attempt	2. Not Successful	4. Phone Unanswered
060020	06	2. Month 2	4th Attempt	2. Not Successful	4. Phone Unanswered
060020	06	2. Month 2	2nd Attempt	2. Not Successful	5. Pt. Not Comfortable to Talk
060020	06	3. Month 3	5th Attempt	1. Successful
060020	06	3. Month 3	1st Attempt	2. Not Successful	4. Phone Unanswered
060020	06	3. Month 3	4th Attempt	2. Not Successful	5. Pt. Not Comfortable to Talk
060020	06	3. Month 3	2nd Attempt	2. Not Successful	6. Phone Picked Up By Someone Else
060020	06	3. Month 3	3rd Attempt	2. Not Successful	6. Phone Picked Up By Someone Else
060020	06	4. Month 4	3rd Attempt	1. Successful
060020	06	4. Month 4	2nd Attempt	2. Not Successful	1. Phone Switched Off
060020	06	4. Month 4	1st Attempt	2. Not Successful	5. Pt. Not Comfortable to Talk
060020	06	5. Month 5	1st Attempt	2. Not Successful	1. Phone Switched Off
060020	06	5. Month 5	2nd Attempt	2. Not Successful	4. Phone Unanswered
060020	06	5. Month 5	3rd Attempt	2. Not Successful	4. Phone Unanswered
060020	06	5. Month 5	4th Attempt	2. Not Successful	4. Phone Unanswered
060020	06	5. Month 5	5th Attempt	2. Not Successful	4. Phone Unanswered
060020	06	6. Month 6	4th Attempt	2. Not Successful	1. Phone Switched Off
060020	06	6. Month 6	5th Attempt	2. Not Successful	4. Phone Unanswered
060020	06	6. Month 6	1st Attempt	2. Not Successful	6. Phone Picked Up By Someone Else
060020	06	6. Month 6	2nd Attempt	2. Not Successful	6. Phone Picked Up By Someone Else
060020	06	6. Month 6	3rd Attempt	2. Not Successful	6. Phone Picked Up By Someone Else
060021	06	1. Month 1	2nd Attempt	1. Successful
060021	06	1. Month 1	1st Attempt	2. Not Successful	5. Pt. Not Comfortable to Talk
060021	06	2. Month 2	2nd Attempt	1. Successful
060021	06	2. Month 2	1st Attempt	2. Not Successful	3. Newtwork Problem
060021	06	3. Month 3	2nd Attempt	1. Successful
060021	06	3. Month 3	1st Attempt	2. Not Successful	4. Phone Unanswered
060021	06	4. Month 4	1st Attempt	1. Successful
060021	06	5. Month 5	3rd Attempt	1. Successful
060021	06	5. Month 5	1st Attempt	2. Not Successful	3. Newtwork Problem
060021	06	5. Month 5	2nd Attempt	2. Not Successful	3. Newtwork Problem
060021	06	6. Month 6	2nd Attempt	1. Successful
060021	06	6. Month 6	1st Attempt	2. Not Successful	3. Newtwork Problem
060022	06	1. Month 1	2nd Attempt	2. Not Successful	4. Phone Unanswered
060022	06	1. Month 1	3rd Attempt	2. Not Successful	4. Phone Unanswered
060022	06	1. Month 1	4th Attempt	2. Not Successful	4. Phone Unanswered
060022	06	1. Month 1	5th Attempt	2. Not Successful	4. Phone Unanswered
060022	06	1. Month 1	1st Attempt	2. Not Successful	5. Pt. Not Comfortable to Talk
060022	06	2. Month 2	3rd Attempt	1. Successful
060022	06	2. Month 2	1st Attempt	2. Not Successful	4. Phone Unanswered
060022	06	2. Month 2	2nd Attempt	2. Not Successful	4. Phone Unanswered
060022	06	3. Month 3	1st Attempt	2. Not Successful	4. Phone Unanswered
060022	06	3. Month 3	2nd Attempt	2. Not Successful	4. Phone Unanswered
060022	06	3. Month 3	3rd Attempt	2. Not Successful	4. Phone Unanswered
060022	06	3. Month 3	4th Attempt	2. Not Successful	4. Phone Unanswered
060022	06	3. Month 3	5th Attempt	2. Not Successful	4. Phone Unanswered
060022	06	4. Month 4	1st Attempt	2. Not Successful	4. Phone Unanswered
060022	06	4. Month 4	3rd Attempt	2. Not Successful	4. Phone Unanswered
060022	06	4. Month 4	4th Attempt	2. Not Successful	4. Phone Unanswered
060022	06	4. Month 4	2nd Attempt	2. Not Successful	5. Pt. Not Comfortable to Talk
060022	06	5. Month 5	5th Attempt	2. Not Successful	4. Phone Unanswered
060023	06	1. Month 1	1st Attempt	1. Successful
060023	06	2. Month 2	2nd Attempt	1. Successful
060023	06	2. Month 2	1st Attempt	2. Not Successful	4. Phone Unanswered
060023	06	3. Month 3	3rd Attempt	2. Not Successful	1. Phone Switched Off
060023	06	3. Month 3	2nd Attempt	2. Not Successful	3. Newtwork Problem
060023	06	3. Month 3	5th Attempt	2. Not Successful	3. Newtwork Problem
060023	06	3. Month 3	4th Attempt	2. Not Successful	Pt outside his home
060023	06	3. Month 3	1st Attempt	2. Not Successful	Pt. outside his home
060023	06	4. Month 4	1st Attempt	1. Successful
060023	06	5. Month 5	2nd Attempt	2. Not Successful	1. Phone Switched Off
060023	06	5. Month 5	5th Attempt	2. Not Successful	1. Phone Switched Off
060023	06	5. Month 5	1st Attempt	2. Not Successful	Pt. outside his home
060023	06	5. Month 5	3rd Attempt	2. Not Successful	Pt. outside his home
060023	06	5. Month 5	4th Attempt	2. Not Successful	Pt. outside his home
060023	06	6. Month 6	2nd Attempt	2. Not Successful	1. Phone Switched Off
060023	06	6. Month 6	3rd Attempt	2. Not Successful	1. Phone Switched Off
060023	06	6. Month 6	4th Attempt	2. Not Successful	1. Phone Switched Off
060023	06	6. Month 6	5th Attempt	2. Not Successful	pt.out side his home
060023	06	6. Month 6	1st Attempt	2. Not Successful	pt.outside his home
060024	06	1. Month 1	1st Attempt	1. Successful
060024	06	2. Month 2	1st Attempt	2. Not Successful	1. Phone Switched Off
060024	06	2. Month 2	2nd Attempt	2. Not Successful	1. Phone Switched Off
060024	06	2. Month 2	3rd Attempt	2. Not Successful	1. Phone Switched Off
060024	06	2. Month 2	4th Attempt	2. Not Successful	1. Phone Switched Off
060024	06	2. Month 2	5th Attempt	2. Not Successful	1. Phone Switched Off
060024	06	3. Month 3	4th Attempt	1. Successful
060024	06	3. Month 3	1st Attempt	2. Not Successful	4. Phone Unanswered
060024	06	3. Month 3	2nd Attempt	2. Not Successful	6. Phone Picked Up By Someone Else
060024	06	3. Month 3	3rd Attempt	2. Not Successful	6. Phone Picked Up By Someone Else
060024	06	4. Month 4	2nd Attempt	2. Not Successful	3. Newtwork Problem
060024	06	4. Month 4	1st Attempt	2. Not Successful	4. Phone Unanswered
060024	06	4. Month 4	3rd Attempt	2. Not Successful	4. Phone Unanswered
060024	06	4. Month 4	4th Attempt	2. Not Successful	4. Phone Unanswered
060024	06	4. Month 4	5th Attempt	2. Not Successful	4. Phone Unanswered
060024	06	5. Month 5	3rd Attempt	2. Not Successful	1. Phone Switched Off
060024	06	5. Month 5	4th Attempt	2. Not Successful	1. Phone Switched Off
060024	06	5. Month 5	1st Attempt	2. Not Successful	6. Phone Picked Up By Someone Else
060024	06	5. Month 5	2nd Attempt	2. Not Successful	6. Phone Picked Up By Someone Else
060024	06	5. Month 5	5th Attempt	2. Not Successful	6. Phone Picked Up By Someone Else
060024	06	6. Month 6	1st Attempt	2. Not Successful	1. Phone Switched Off
060024	06	6. Month 6	3rd Attempt	2. Not Successful	1. Phone Switched Off
060024	06	6. Month 6	2nd Attempt	2. Not Successful	4. Phone Unanswered
060025	06	1. Month 1	1st Attempt	1. Successful
060025	06	2. Month 2	3rd Attempt	2. Not Successful	3. Newtwork Problem
060025	06	2. Month 2	4th Attempt	2. Not Successful	3. Newtwork Problem
060025	06	2. Month 2	1st Attempt	2. Not Successful	5. Pt. Not Comfortable to Talk
060025	06	2. Month 2	2nd Attempt	2. Not Successful	5. Pt. Not Comfortable to Talk
060025	06	2. Month 2	5th Attempt	2. Not Successful	5. Pt. Not Comfortable to Talk
060025	06	3. Month 3	3rd Attempt	1. Successful
060025	06	3. Month 3	2nd Attempt	2. Not Successful	5. Pt. Not Comfortable to Talk
060025	06	3. Month 3	1st Attempt	2. Not Successful	pt.out side his home
060025	06	4. Month 4	1st Attempt	1. Successful
060025	06	5. Month 5	3rd Attempt	1. Successful
060025	06	5. Month 5	1st Attempt	2. Not Successful	3. Newtwork Problem
060025	06	5. Month 5	2nd Attempt	2. Not Successful	pt. out side home
060025	06	6. Month 6	4th Attempt	2. Not Successful	1. Phone Switched Off
060025	06	6. Month 6	5th Attempt	2. Not Successful	1. Phone Switched Off
060025	06	6. Month 6	1st Attempt	2. Not Successful	5. Pt. Not Comfortable to Talk
060025	06	6. Month 6	2nd Attempt	2. Not Successful	5. Pt. Not Comfortable to Talk
060025	06	6. Month 6	3rd Attempt	2. Not Successful	pt outside his home
060026	06	1. Month 1	2nd Attempt	1. Successful
060026	06	1. Month 1	1st Attempt	2. Not Successful	4. Phone Unanswered
060026	06	2. Month 2	3rd Attempt	1. Successful
060026	06	2. Month 2	1st Attempt	2. Not Successful	5. Pt. Not Comfortable to Talk
060026	06	2. Month 2	2nd Attempt	2. Not Successful	5. Pt. Not Comfortable to Talk
060026	06	3. Month 3	3rd Attempt	2. Not Successful	1. Phone Switched Off
060026	06	3. Month 3	4th Attempt	2. Not Successful	1. Phone Switched Off
060026	06	3. Month 3	5th Attempt	2. Not Successful	1. Phone Switched Off
060026	06	3. Month 3	1st Attempt	2. Not Successful	4. Phone Unanswered
060026	06	3. Month 3	2nd Attempt	2. Not Successful	5. Pt. Not Comfortable to Talk
060026	06	4. Month 4	2nd Attempt	2. Not Successful	1. Phone Switched Off
060026	06	4. Month 4	3rd Attempt	2. Not Successful	1. Phone Switched Off
060026	06	4. Month 4	1st Attempt	2. Not Successful	5. Pt. Not Comfortable to Talk
060026	06	4. Month 4	4th Attempt	2. Not Successful	5. Pt. Not Comfortable to Talk
060026	06	4. Month 4	5th Attempt	2. Not Successful	5. Pt. Not Comfortable to Talk
060026	06	5. Month 5	3rd Attempt	1. Successful
060026	06	5. Month 5	1st Attempt	2. Not Successful	4. Phone Unanswered
060026	06	5. Month 5	2nd Attempt	2. Not Successful	4. Phone Unanswered
060026	06	6. Month 6	2nd Attempt	1. Successful
060026	06	6. Month 6	1st Attempt	2. Not Successful	4. Phone Unanswered
060027	06	1. Month 1	3rd Attempt	2. Not Successful	3. Newtwork Problem
060027	06	1. Month 1	1st Attempt	2. Not Successful	5. Pt. Not Comfortable to Talk
060027	06	1. Month 1	2nd Attempt	2. Not Successful	5. Pt. Not Comfortable to Talk
060027	06	1. Month 1	4th Attempt	2. Not Successful	5. Pt. Not Comfortable to Talk
060027	06	1. Month 1	5th Attempt	2. Not Successful	5. Pt. Not Comfortable to Talk
060027	06	2. Month 2	3rd Attempt	2. Not Successful	3. Newtwork Problem
060027	06	2. Month 2	1st Attempt	2. Not Successful	5. Pt. Not Comfortable to Talk
060027	06	2. Month 2	2nd Attempt	2. Not Successful	5. Pt. Not Comfortable to Talk
060027	06	2. Month 2	4th Attempt	2. Not Successful	5. Pt. Not Comfortable to Talk
060027	06	2. Month 2	5th Attempt	2. Not Successful	5. Pt. Not Comfortable to Talk
060027	06	3. Month 3	2nd Attempt	1. Successful
060027	06	3. Month 3	1st Attempt	2. Not Successful	3. Newtwork Problem
060027	06	4. Month 4	1st Attempt	2. Not Successful	5. Pt. Not Comfortable to Talk
060027	06	4. Month 4	2nd Attempt	2. Not Successful	5. Pt. Not Comfortable to Talk
060027	06	4. Month 4	4th Attempt	2. Not Successful	5. Pt. Not Comfortable to Talk
060027	06	4. Month 4	5th Attempt	2. Not Successful	5. Pt. Not Comfortable to Talk
060027	06	4. Month 4	3rd Attempt	2. Not Successful	6. Phone Picked Up By Someone Else
060027	06	6. Month 6	3rd Attempt	1. Successful
060027	06	6. Month 6	1st Attempt	2. Not Successful	5. Pt. Not Comfortable to Talk
060027	06	6. Month 6	2nd Attempt	2. Not Successful	5. Pt. Not Comfortable to Talk
060028	06	1. Month 1	4th Attempt	1. Successful
060028	06	1. Month 1	1st Attempt	2. Not Successful	1. Phone Switched Off
060028	06	1. Month 1	3rd Attempt	2. Not Successful	1. Phone Switched Off
060028	06	1. Month 1	2nd Attempt	2. Not Successful	3. Newtwork Problem
060028	06	2. Month 2	1st Attempt	1. Successful
060028	06	3. Month 3	3rd Attempt	1. Successful
060028	06	3. Month 3	1st Attempt	2. Not Successful	4. Phone Unanswered
060028	06	3. Month 3	2nd Attempt	2. Not Successful	4. Phone Unanswered
060029	06	1. Month 1	5th Attempt	1. Successful
060029	06	1. Month 1	1st Attempt	2. Not Successful	1. Phone Switched Off
060029	06	1. Month 1	2nd Attempt	2. Not Successful	1. Phone Switched Off
060029	06	1. Month 1	3rd Attempt	2. Not Successful	1. Phone Switched Off
060029	06	1. Month 1	4th Attempt	2. Not Successful	5. Pt. Not Comfortable to Talk
060029	06	2. Month 2	3rd Attempt	1. Successful
060029	06	2. Month 2	1st Attempt	2. Not Successful	1. Phone Switched Off
060029	06	2. Month 2	2nd Attempt	2. Not Successful	1. Phone Switched Off
060029	06	4. Month 4	3rd Attempt	1. Successful
060029	06	4. Month 4	1st Attempt	2. Not Successful	1. Phone Switched Off
060029	06	4. Month 4	2nd Attempt	2. Not Successful	4. Phone Unanswered
060029	06	5. Month 5	2nd Attempt	1. Successful
060029	06	5. Month 5	1st Attempt	2. Not Successful	4. Phone Unanswered
060029	06	6. Month 6	2nd Attempt	1. Successful
060029	06	6. Month 6	1st Attempt	2. Not Successful	4. Phone Unanswered
060030	06	1. Month 1	1st Attempt	2. Not Successful	1. Phone Switched Off
060030	06	1. Month 1	2nd Attempt	2. Not Successful	1. Phone Switched Off
060030	06	1. Month 1	3rd Attempt	2. Not Successful	1. Phone Switched Off
060030	06	1. Month 1	5th Attempt	2. Not Successful	4. Phone Unanswered
060030	06	1. Month 1	4th Attempt	2. Not Successful	5. Pt. Not Comfortable to Talk
060030	06	2. Month 2	2nd Attempt	1. Successful
060030	06	2. Month 2	1st Attempt	2. Not Successful	1. Phone Switched Off
060030	06	4. Month 4	1st Attempt	2. Not Successful	4. Phone Unanswered
060030	06	4. Month 4	2nd Attempt	2. Not Successful	4. Phone Unanswered
060030	06	4. Month 4	3rd Attempt	2. Not Successful	4. Phone Unanswered
060030	06	4. Month 4	5th Attempt	2. Not Successful	4. Phone Unanswered
060030	06	4. Month 4	4th Attempt	2. Not Successful	5. Pt. Not Comfortable to Talk
060030	06	5. Month 5	3rd Attempt	1. Successful
060030	06	5. Month 5	1st Attempt	2. Not Successful	4. Phone Unanswered
060030	06	5. Month 5	2nd Attempt	2. Not Successful	4. Phone Unanswered
060030	06	6. Month 6	1st Attempt	1. Successful
060031	06	1. Month 1	3rd Attempt	1. Successful
060031	06	1. Month 1	1st Attempt	2. Not Successful	4. Phone Unanswered
060031	06	1. Month 1	2nd Attempt	2. Not Successful	pt outside his home
060031	06	2. Month 2	2nd Attempt	1. Successful
060031	06	2. Month 2	1st Attempt	2. Not Successful	4. Phone Unanswered
060031	06	3. Month 3	1st Attempt	2. Not Successful	1. Phone Switched Off
060031	06	3. Month 3	2nd Attempt	2. Not Successful	1. Phone Switched Off
060031	06	3. Month 3	3rd Attempt	2. Not Successful	3. Newtwork Problem
060031	06	3. Month 3	4th Attempt	2. Not Successful	3. Newtwork Problem
060031	06	3. Month 3	5th Attempt	2. Not Successful	5. Pt. Not Comfortable to Talk
060031	06	4. Month 4	4th Attempt	1. Successful
060031	06	4. Month 4	1st Attempt	2. Not Successful	3. Newtwork Problem
060031	06	4. Month 4	2nd Attempt	2. Not Successful	3. Newtwork Problem
060031	06	4. Month 4	3rd Attempt	2. Not Successful	4. Phone Unanswered
060031	06	5. Month 5	3rd Attempt	1. Successful
060031	06	5. Month 5	2nd Attempt	2. Not Successful	3. Newtwork Problem
060031	06	5. Month 5	1st Attempt	2. Not Successful	pt outside home
060031	06	6. Month 6	1st Attempt	1. Successful
060032	06	1. Month 1	3rd Attempt	1. Successful
060032	06	1. Month 1	1st Attempt	2. Not Successful	5. Pt. Not Comfortable to Talk
060032	06	1. Month 1	2nd Attempt	2. Not Successful	5. Pt. Not Comfortable to Talk
060032	06	2. Month 2	1st Attempt	2. Not Successful	4. Phone Unanswered
060032	06	2. Month 2	2nd Attempt	2. Not Successful	4. Phone Unanswered
060032	06	2. Month 2	3rd Attempt	2. Not Successful	4. Phone Unanswered
060032	06	2. Month 2	4th Attempt	2. Not Successful	4. Phone Unanswered
060032	06	2. Month 2	5th Attempt	2. Not Successful	4. Phone Unanswered
060032	06	3. Month 3	1st Attempt	2. Not Successful	1. Phone Switched Off
060032	06	3. Month 3	2nd Attempt	2. Not Successful	4. Phone Unanswered
060032	06	3. Month 3	3rd Attempt	2. Not Successful	4. Phone Unanswered
060032	06	3. Month 3	4th Attempt	2. Not Successful	5. Pt. Not Comfortable to Talk
060032	06	3. Month 3	5th Attempt	2. Not Successful	5. Pt. Not Comfortable to Talk
060032	06	4. Month 4	4th Attempt	1. Successful
060032	06	4. Month 4	1st Attempt	2. Not Successful	5. Pt. Not Comfortable to Talk
060032	06	4. Month 4	2nd Attempt	2. Not Successful	5. Pt. Not Comfortable to Talk
060032	06	4. Month 4	3rd Attempt	2. Not Successful	5. Pt. Not Comfortable to Talk
060032	06	5. Month 5	1st Attempt	2. Not Successful	5. Pt. Not Comfortable to Talk
060032	06	5. Month 5	2nd Attempt	2. Not Successful	5. Pt. Not Comfortable to Talk
060032	06	5. Month 5	5th Attempt	2. Not Successful	5. Pt. Not Comfortable to Talk
060032	06	5. Month 5	3rd Attempt	2. Not Successful	pt out side home
060032	06	5. Month 5	4th Attempt	2. Not Successful	pt out side home
060032	06	6. Month 6	1st Attempt	2. Not Successful	4. Phone Unanswered
060032	06	6. Month 6	2nd Attempt	2. Not Successful	4. Phone Unanswered
060032	06	6. Month 6	5th Attempt	2. Not Successful	4. Phone Unanswered
060032	06	6. Month 6	3rd Attempt	2. Not Successful	5. Pt. Not Comfortable to Talk
060032	06	6. Month 6	4th Attempt	2. Not Successful	5. Pt. Not Comfortable to Talk
070001	07	1. Month 1	1st Attempt	2. Not Successful	6. Phone Picked Up By Someone Else
070001	07	1. Month 1	2nd Attempt	2. Not Successful	6. Phone Picked Up By Someone Else
070001	07	1. Month 1	3rd Attempt	2. Not Successful	6. Phone Picked Up By Someone Else
070002	07	1. Month 1	1st Attempt	1. Successful
070002	07	2. Month 2	1st Attempt	1. Successful
070002	07	4. Month 4	3rd Attempt	1. Successful
070002	07	4. Month 4	1st Attempt	2. Not Successful	1. Phone Switched Off
070002	07	4. Month 4	2nd Attempt	2. Not Successful	4. Phone Unanswered
070002	07	5. Month 5	3rd Attempt	1. Successful
070002	07	5. Month 5	1st Attempt	2. Not Successful	4. Phone Unanswered
070002	07	5. Month 5	2nd Attempt	2. Not Successful	4. Phone Unanswered
070002	07	6. Month 6	3rd Attempt	1. Successful
070002	07	6. Month 6	1st Attempt	2. Not Successful	4. Phone Unanswered
070002	07	6. Month 6	2nd Attempt	2. Not Successful	4. Phone Unanswered
070003	07	1. Month 1	1st Attempt	1. Successful
070003	07	2. Month 2	1st Attempt	1. Successful
070003	07	3. Month 3	1st Attempt	1. Successful
070003	07	4. Month 4	1st Attempt	1. Successful
070003	07	5. Month 5	1st Attempt	1. Successful
070003	07	6. Month 6	1st Attempt	1. Successful
070004	07	1. Month 1	1st Attempt	1. Successful
070004	07	2. Month 2	1st Attempt	2. Not Successful	4. Phone Unanswered
070004	07	2. Month 2	2nd Attempt	2. Not Successful	4. Phone Unanswered
070004	07	2. Month 2	3rd Attempt	2. Not Successful	4. Phone Unanswered
070004	07	3. Month 3	1st Attempt	2. Not Successful	1. Phone Switched Off
070004	07	3. Month 3	2nd Attempt	2. Not Successful	1. Phone Switched Off
070004	07	3. Month 3	3rd Attempt	2. Not Successful	4. Phone Unanswered
070004	07	4. Month 4	2nd Attempt	1. Successful
070004	07	4. Month 4	1st Attempt	2. Not Successful	5. Pt. Not Comfortable to Talk
070004	07	5. Month 5	2nd Attempt	1. Successful
070004	07	5. Month 5	1st Attempt	2. Not Successful	4. Phone Unanswered
070004	07	6. Month 6	2nd Attempt	1. Successful
070004	07	6. Month 6	1st Attempt	2. Not Successful	4. Phone Unanswered
070005	07	1. Month 1	1st Attempt	1. Successful
070005	07	2. Month 2	3rd Attempt	1. Successful
070005	07	2. Month 2	2nd Attempt	2. Not Successful	3. Newtwork Problem
070005	07	2. Month 2	1st Attempt	2. Not Successful	4. Phone Unanswered
070005	07	3. Month 3	1st Attempt	1. Successful
070005	07	4. Month 4	1st Attempt	1. Successful
070005	07	5. Month 5	1st Attempt	1. Successful
070005	07	6. Month 6	1st Attempt	2. Not Successful	1. Phone Switched Off
070005	07	6. Month 6	2nd Attempt	2. Not Successful	4. Phone Unanswered
070005	07	6. Month 6	3rd Attempt	2. Not Successful	4. Phone Unanswered
070006	07	1. Month 1	1st Attempt	1. Successful
070006	07	2. Month 2	2nd Attempt	2. Not Successful	3. Newtwork Problem
070006	07	2. Month 2	1st Attempt	2. Not Successful	4. Phone Unanswered
070006	07	2. Month 2	3rd Attempt	2. Not Successful	5. Pt. Not Comfortable to Talk
070006	07	3. Month 3	2nd Attempt	2. Not Successful	4. Phone Unanswered
070006	07	3. Month 3	3rd Attempt	2. Not Successful	4. Phone Unanswered
070006	07	3. Month 3	1st Attempt	2. Not Successful	5. Pt. Not Comfortable to Talk
070006	07	7. Month 7	3rd Attempt	1. Successful
070006	07	7. Month 7	1st Attempt	2. Not Successful	1. Phone Switched Off
070006	07	7. Month 7	2nd Attempt	2. Not Successful	1. Phone Switched Off
070006	07	8. Month 8	2nd Attempt	1. Successful
070006	07	8. Month 8	1st Attempt	2. Not Successful	4. Phone Unanswered
070007	07	1. Month 1	1st Attempt	1. Successful
070007	07	2. Month 2	1st Attempt	1. Successful
070007	07	3. Month 3	1st Attempt	1. Successful
070007	07	4. Month 4	2nd Attempt	1. Successful
070007	07	4. Month 4	1st Attempt	2. Not Successful	4. Phone Unanswered
070007	07	5. Month 5	3rd Attempt	2. Not Successful	1. Phone Switched Off
070007	07	5. Month 5	2nd Attempt	2. Not Successful	4. Phone Unanswered
070007	07	5. Month 5	1st Attempt	2. Not Successful	5. Pt. Not Comfortable to Talk
070007	07	6. Month 6	2nd Attempt	2. Not Successful	3. Newtwork Problem
070007	07	6. Month 6	1st Attempt	2. Not Successful	4. Phone Unanswered
070007	07	6. Month 6	3rd Attempt	2. Not Successful	4. Phone Unanswered
070008	07	1. Month 1	3rd Attempt	2. Not Successful	3. Newtwork Problem
070008	07	1. Month 1	1st Attempt	2. Not Successful	4. Phone Unanswered
070008	07	1. Month 1	2nd Attempt	2. Not Successful	5. Pt. Not Comfortable to Talk
070008	07	2. Month 2	1st Attempt	2. Not Successful	3. Newtwork Problem
070008	07	2. Month 2	2nd Attempt	2. Not Successful	4. Phone Unanswered
070008	07	2. Month 2	3rd Attempt	2. Not Successful	4. Phone Unanswered
070008	07	3. Month 3	1st Attempt	2. Not Successful	4. Phone Unanswered
070008	07	3. Month 3	2nd Attempt	2. Not Successful	4. Phone Unanswered
070008	07	3. Month 3	3rd Attempt	2. Not Successful	4. Phone Unanswered
070008	07	4. Month 4	2nd Attempt	2. Not Successful	4. Phone Unanswered
070008	07	4. Month 4	3rd Attempt	2. Not Successful	4. Phone Unanswered
070008	07	4. Month 4	1st Attempt	2. Not Successful	5. Pt. Not Comfortable to Talk
070008	07	5. Month 5	2nd Attempt	1. Successful
070008	07	5. Month 5	1st Attempt	2. Not Successful	4. Phone Unanswered
070008	07	6. Month 6	1st Attempt	2. Not Successful	4. Phone Unanswered
070008	07	6. Month 6	2nd Attempt	2. Not Successful	6. Phone Picked Up By Someone Else
070008	07	6. Month 6	3rd Attempt	2. Not Successful	6. Phone Picked Up By Someone Else
070009	07	1. Month 1	1st Attempt	1. Successful
070009	07	2. Month 2	1st Attempt	2. Not Successful	4. Phone Unanswered
070009	07	2. Month 2	2nd Attempt	2. Not Successful	5. Pt. Not Comfortable to Talk
070009	07	2. Month 2	3rd Attempt	2. Not Successful	5. Pt. Not Comfortable to Talk
070009	07	3. Month 3	1st Attempt	2. Not Successful	1. Phone Switched Off
070009	07	3. Month 3	2nd Attempt	2. Not Successful	3. Newtwork Problem
070009	07	3. Month 3	3rd Attempt	2. Not Successful	4. Phone Unanswered
070009	07	4. Month 4	3rd Attempt	2. Not Successful	1. Phone Switched Off
070009	07	4. Month 4	1st Attempt	2. Not Successful	4. Phone Unanswered
070009	07	4. Month 4	2nd Attempt	2. Not Successful	4. Phone Unanswered
070009	07	5. Month 5	1st Attempt	1. Successful
070009	07	6. Month 6	2nd Attempt	1. Successful
070009	07	6. Month 6	1st Attempt	2. Not Successful	5. Pt. Not Comfortable to Talk
070010	07	1. Month 1	1st Attempt	2. Not Successful	1. Phone Switched Off
070010	07	1. Month 1	3rd Attempt	2. Not Successful	1. Phone Switched Off
070010	07	1. Month 1	2nd Attempt	2. Not Successful	4. Phone Unanswered
070010	07	2. Month 2	1st Attempt	2. Not Successful	1. Phone Switched Off
070010	07	2. Month 2	2nd Attempt	2. Not Successful	1. Phone Switched Off
070010	07	2. Month 2	3rd Attempt	2. Not Successful	4. Phone Unanswered
070010	07	3. Month 3	1st Attempt	2. Not Successful	1. Phone Switched Off
070010	07	3. Month 3	2nd Attempt	2. Not Successful	6. Phone Picked Up By Someone Else
070010	07	3. Month 3	3rd Attempt	2. Not Successful	6. Phone Picked Up By Someone Else
070011	07	1. Month 1	1st Attempt	1. Successful
070011	07	2. Month 2	1st Attempt	1. Successful
070011	07	3. Month 3	1st Attempt	1. Successful
070011	07	4. Month 4	1st Attempt	1. Successful
070011	07	5. Month 5	2nd Attempt	1. Successful
070011	07	5. Month 5	1st Attempt	2. Not Successful	5. Pt. Not Comfortable to Talk
070011	07	6. Month 6	1st Attempt	1. Successful
070012	07	1. Month 1	1st Attempt	1. Successful
070012	07	2. Month 2	1st Attempt	1. Successful
070012	07	3. Month 3	3rd Attempt	1. Successful
070012	07	3. Month 3	1st Attempt	2. Not Successful	1. Phone Switched Off
070012	07	3. Month 3	2nd Attempt	2. Not Successful	5. Pt. Not Comfortable to Talk
070012	07	4. Month 4	1st Attempt	1. Successful
070012	07	5. Month 5	2nd Attempt	1. Successful
070012	07	5. Month 5	1st Attempt	2. Not Successful	5. Pt. Not Comfortable to Talk
070012	07	6. Month 6	2nd Attempt	1. Successful
070012	07	6. Month 6	1st Attempt	2. Not Successful	5. Pt. Not Comfortable to Talk
070013	07	1. Month 1	1st Attempt	1. Successful
070013	07	2. Month 2	2nd Attempt	2. Not Successful	3. Newtwork Problem
070013	07	2. Month 2	1st Attempt	2. Not Successful	4. Phone Unanswered
070013	07	2. Month 2	3rd Attempt	2. Not Successful	4. Phone Unanswered
070013	07	3. Month 3	2nd Attempt	1. Successful
070013	07	3. Month 3	1st Attempt	2. Not Successful	5. Pt. Not Comfortable to Talk
070013	07	4. Month 4	2nd Attempt	2. Not Successful	1. Phone Switched Off
070013	07	4. Month 4	1st Attempt	2. Not Successful	4. Phone Unanswered
070013	07	4. Month 4	3rd Attempt	2. Not Successful	5. Pt. Not Comfortable to Talk
070013	07	5. Month 5	1st Attempt	2. Not Successful	1. Phone Switched Off
070013	07	5. Month 5	2nd Attempt	2. Not Successful	4. Phone Unanswered
070013	07	5. Month 5	3rd Attempt	2. Not Successful	5. Pt. Not Comfortable to Talk
070013	07	6. Month 6	1st Attempt	2. Not Successful	1. Phone Switched Off
070013	07	6. Month 6	3rd Attempt	2. Not Successful	4. Phone Unanswered
070013	07	6. Month 6	2nd Attempt	2. Not Successful	5. Pt. Not Comfortable to Talk
070013	07	7. Month 7	1st Attempt	2. Not Successful	1. Phone Switched Off
070013	07	7. Month 7	2nd Attempt	2. Not Successful	4. Phone Unanswered
070013	07	7. Month 7	3rd Attempt	2. Not Successful	5. Pt. Not Comfortable to Talk
070014	07	1. Month 1	1st Attempt	2. Not Successful	1. Phone Switched Off
070014	07	1. Month 1	3rd Attempt	2. Not Successful	1. Phone Switched Off
070014	07	1. Month 1	2nd Attempt	2. Not Successful	6. Phone Picked Up By Someone Else
070014	07	2. Month 2	1st Attempt	2. Not Successful	1. Phone Switched Off
070014	07	2. Month 2	2nd Attempt	2. Not Successful	1. Phone Switched Off
070014	07	2. Month 2	3rd Attempt	2. Not Successful	1. Phone Switched Off
070014	07	3. Month 3	2nd Attempt	1. Successful
070014	07	3. Month 3	1st Attempt	2. Not Successful	6. Phone Picked Up By Someone Else
070014	07	4. Month 4	3rd Attempt	1. Successful
070014	07	4. Month 4	1st Attempt	2. Not Successful	1. Phone Switched Off
070014	07	4. Month 4	2nd Attempt	2. Not Successful	5. Pt. Not Comfortable to Talk
070014	07	5. Month 5	1st Attempt	2. Not Successful	1. Phone Switched Off
070014	07	5. Month 5	2nd Attempt	2. Not Successful	3. Newtwork Problem
070014	07	5. Month 5	3rd Attempt	2. Not Successful	4. Phone Unanswered
070014	07	6. Month 6	1st Attempt	1. Successful
070015	07	1. Month 1	1st Attempt	2. Not Successful	3. Newtwork Problem
070015	07	1. Month 1	2nd Attempt	2. Not Successful	4. Phone Unanswered
070015	07	1. Month 1	3rd Attempt	2. Not Successful	4. Phone Unanswered
070015	07	2. Month 2	1st Attempt	1. Successful
070015	07	3. Month 3	1st Attempt	1. Successful
070015	07	4. Month 4	3rd Attempt	2. Not Successful
070015	07	4. Month 4	1st Attempt	2. Not Successful	4. Phone Unanswered
070015	07	4. Month 4	2nd Attempt	2. Not Successful	4. Phone Unanswered
070015	07	5. Month 5	2nd Attempt	2. Not Successful	1. Phone Switched Off
070015	07	5. Month 5	3rd Attempt	2. Not Successful	4. Phone Unanswered
070015	07	5. Month 5	1st Attempt	2. Not Successful	5. Pt. Not Comfortable to Talk
070015	07	6. Month 6	1st Attempt	2. Not Successful	1. Phone Switched Off
070015	07	6. Month 6	2nd Attempt	2. Not Successful	4. Phone Unanswered
070015	07	6. Month 6	3rd Attempt	2. Not Successful	5. Pt. Not Comfortable to Talk
070016	07	1. Month 1	2nd Attempt	1. Successful
070016	07	1. Month 1	1st Attempt	2. Not Successful	4. Phone Unanswered
070016	07	2. Month 2	1st Attempt	2. Not Successful	1. Phone Switched Off
070016	07	2. Month 2	2nd Attempt	2. Not Successful	4. Phone Unanswered
070016	07	2. Month 2	3rd Attempt	2. Not Successful	4. Phone Unanswered
070016	07	3. Month 3	3rd Attempt	1. Successful
070016	07	3. Month 3	1st Attempt	2. Not Successful	1. Phone Switched Off
070016	07	3. Month 3	2nd Attempt	2. Not Successful	4. Phone Unanswered
070016	07	4. Month 4	2nd Attempt	1. Successful
070016	07	4. Month 4	1st Attempt	2. Not Successful	1. Phone Switched Off
070016	07	5. Month 5	3rd Attempt	2. Not Successful	1. Phone Switched Off
070016	07	5. Month 5	1st Attempt	2. Not Successful	4. Phone Unanswered
070016	07	5. Month 5	2nd Attempt	2. Not Successful	5. Pt. Not Comfortable to Talk
070016	07	6. Month 6	2nd Attempt	1. Successful
070016	07	6. Month 6	1st Attempt	2. Not Successful	5. Pt. Not Comfortable to Talk
070017	07	1. Month 1	1st Attempt	1. Successful
070017	07	2. Month 2	2nd Attempt	1. Successful
070017	07	2. Month 2	1st Attempt	2. Not Successful	5. Pt. Not Comfortable to Talk
070017	07	3. Month 3	3rd Attempt	1. Successful
070017	07	3. Month 3	1st Attempt	2. Not Successful	4. Phone Unanswered
070017	07	3. Month 3	2nd Attempt	2. Not Successful	5. Pt. Not Comfortable to Talk
070017	07	4. Month 4	2nd Attempt	2. Not Successful	1. Phone Switched Off
070017	07	4. Month 4	1st Attempt	2. Not Successful	4. Phone Unanswered
070017	07	4. Month 4	3rd Attempt	2. Not Successful	5. Pt. Not Comfortable to Talk
070017	07	5. Month 5	2nd Attempt	1. Successful
070017	07	5. Month 5	1st Attempt	2. Not Successful	5. Pt. Not Comfortable to Talk
070018	07	1. Month 1	1st Attempt	1. Successful
070018	07	2. Month 2	2nd Attempt	1. Successful
070018	07	2. Month 2	1st Attempt	2. Not Successful	5. Pt. Not Comfortable to Talk
070018	07	3. Month 3	1st Attempt	2. Not Successful	1. Phone Switched Off
070018	07	3. Month 3	3rd Attempt	2. Not Successful	1. Phone Switched Off
070018	07	3. Month 3	2nd Attempt	2. Not Successful	4. Phone Unanswered
070018	07	4. Month 4	2nd Attempt	1. Successful
070018	07	4. Month 4	1st Attempt	2. Not Successful	4. Phone Unanswered
070018	07	5. Month 5	3rd Attempt	1. Successful
070018	07	5. Month 5	1st Attempt	2. Not Successful	1. Phone Switched Off
070018	07	5. Month 5	2nd Attempt	2. Not Successful	1. Phone Switched Off
070018	07	6. Month 6	1st Attempt	2. Not Successful	5. Pt. Not Comfortable to Talk
070019	07	1. Month 1	1st Attempt	1. Successful
070019	07	2. Month 2	2nd Attempt	1. Successful
070019	07	2. Month 2	1st Attempt	2. Not Successful	4. Phone Unanswered
070019	07	3. Month 3	1st Attempt	1. Successful
070019	07	4. Month 4	4th Attempt	1. Successful
070019	07	4. Month 4	3rd Attempt	2. Not Successful	1. Phone Switched Off
070019	07	4. Month 4	1st Attempt	2. Not Successful	3. Newtwork Problem
070019	07	4. Month 4	2nd Attempt	2. Not Successful	4. Phone Unanswered
070020	07	1. Month 1	2nd Attempt	1. Successful
070020	07	1. Month 1	1st Attempt	2. Not Successful	5. Pt. Not Comfortable to Talk
070020	07	2. Month 2	3rd Attempt	1. Successful
070020	07	2. Month 2	2nd Attempt	2. Not Successful	1. Phone Switched Off
070020	07	2. Month 2	1st Attempt	2. Not Successful	3. Newtwork Problem
070020	07	3. Month 3	3rd Attempt	2. Not Successful
070020	07	3. Month 3	4th Attempt	2. Not Successful	1. Phone Switched Off
070020	07	3. Month 3	5th Attempt	2. Not Successful	1. Phone Switched Off
[truncated: 1,157 more rows]
